# Supplementary material for: trans-Diaqua­bis­(4-fluoro­benzoato-κO)bis­(nicotinamide-κN 1)nickel(II)
Source: Acta Crystallogr Sect E Struct Rep Online. 2011 Oct 29;67(Pt 11):m1638–9. doi: 10.1107/S1600536811044771 (PMC3247555; doi:10.1107/S1600536811044771)
Supplement: Supplementary file 2 [file e-67-m1638-Isup2.hkl]

#
# h,k,l, Fc-squared, Fo-squared, sigma(Fo-squared) and status flag
#
data_I
_shelx_title ' NEW in P2(1)/c'
_shelx_refln_list_code          4
_shelx_F_calc_maximum      164.31
_exptl_crystal_F_000       636.00
_reflns_d_resolution_high  0.7442
 
loop_
 _symmetry_equiv_pos_as_xyz
 'x, y, z'
 '-x, y+1/2, -z+1/2'
 '-x, -y, -z'
 'x, -y-1/2, z-1/2'
 
_cell_length_a    12.2001
_cell_length_b     8.8473
_cell_length_c    17.1341
_cell_angle_alpha  90.000
_cell_angle_beta  136.080
_cell_angle_gamma  90.000
 
_shelx_F_squared_multiplier     1.000
 
loop_
 _refln_index_h
 _refln_index_k
 _refln_index_l
 _refln_F_squared_calc
 _refln_F_squared_meas
 _refln_F_squared_sigma
 _refln_observed_status
   1   0   0     7755.90     6491.92    161.38 o
   2   0   0    10791.79     9744.51    208.75 o
   3   0   0     8623.38     7804.70    125.73 o
   4   0   0       37.96       20.49      2.74 o
   5   0   0     4576.47     4651.94     83.50 o
   6   0   0     1232.60     1157.67     21.45 o
   7   0   0       22.18       31.01      3.10 o
   8   0   0      171.98      142.75      9.26 o
   9   0   0      581.82      568.30     18.38 o
  10   0   0      460.16      472.56     22.13 o
  11   0   0      468.54      502.39     16.71 o
   1   1   0       18.74       15.26      0.90 o
   2   1   0      920.72     1047.24     10.77 o
   3   1   0        2.19        2.58      0.50 o
   4   1   0       61.40       72.06      3.08 o
   5   1   0      184.56      228.68      4.30 o
   6   1   0       21.25       22.49      2.10 o
   7   1   0        0.33        1.02      1.47 o
   8   1   0      119.94      105.64      4.25 o
   9   1   0       54.39       49.24      4.57 o
  10   1   0       55.62       58.03      3.97 o
  11   1   0       12.91        8.10      2.64 o
   0   2   0      358.38      317.56     11.87 o
   1   2   0    17634.52    14964.42    433.63 o
   2   2   0      357.77      440.46      8.44 o
   3   2   0     1265.83     1178.14     13.19 o
   4   2   0     3066.85     3141.76     31.23 o
   5   2   0     1588.02     1517.68     16.13 o
   6   2   0     1779.50     1787.26     22.74 o
   7   2   0      757.93      726.95     11.08 o
   8   2   0      881.22      870.36     14.28 o
   9   2   0      682.56      681.66     14.03 o
  10   2   0      594.85      606.83     16.15 o
  11   2   0      178.80      206.27      8.75 o
   1   3   0     1939.65     1914.79     35.77 o
   2   3   0     2926.10     2900.00     52.83 o
   3   3   0      314.22      338.21      7.64 o
   4   3   0        1.74        2.10      0.65 o
   5   3   0        7.58        9.84      1.16 o
   6   3   0       17.91       22.85      2.01 o
   7   3   0      448.36      447.62     10.55 o
   8   3   0        0.04       -0.14      1.85 o
   9   3   0       52.45       55.18      7.16 o
  10   3   0       11.35        8.07      3.35 o
   0   4   0      217.07      228.90      9.02 o
   1   4   0     7124.77     6831.79    107.52 o
   2   4   0     3071.92     2912.34     72.95 o
   3   4   0      818.01      847.86     19.01 o
   4   4   0     5745.69     5681.56     84.07 o
   5   4   0     1480.94     1442.30     34.85 o
   6   4   0      304.64      296.46     10.72 o
   7   4   0      610.36      609.85     10.49 o
   8   4   0       19.54       18.14      3.29 o
   9   4   0      185.30      189.81     18.32 o
  10   4   0      429.72      422.03     21.61 o
   1   5   0      107.58      138.57      6.86 o
   2   5   0        8.65        5.43      2.24 o
   3   5   0      155.15      157.78      9.85 o
   4   5   0      835.79      857.84     22.52 o
   5   5   0      144.02      137.07      5.39 o
   6   5   0       12.37       10.99      2.55 o
   7   5   0       46.77       39.73      4.46 o
   8   5   0       54.21       44.04     14.25 o
   9   5   0       57.03       46.71      9.10 o
  10   5   0       17.51       16.28      9.24 o
   0   6   0     2541.24     2604.39     96.22 o
   1   6   0       21.45       13.16      3.10 o
   2   6   0     1872.84     1867.55     43.63 o
   3   6   0     2960.90     2941.56     75.89 o
   4   6   0      331.14      330.72     12.08 o
   5   6   0     2712.69     2688.73     78.23 o
   6   6   0      740.49      711.92     23.10 o
   7   6   0       39.31       38.03      4.60 o
   8   6   0       24.65       43.30     14.82 o
   9   6   0        2.53       -1.87     12.39 o
   1   7   0       86.48       64.43      6.15 o
   2   7   0        8.50       10.32      3.32 o
   3   7   0       17.83       28.41     10.10 o
   4   7   0       22.36       16.78      5.70 o
   5   7   0        2.19        2.39      5.81 o
   6   7   0      613.76      554.80     36.35 o
   7   7   0       82.21       99.08     11.89 o
   8   7   0       13.82        6.29      7.37 o
   9   7   0        2.81      -12.07     12.59 o
   0   8   0       32.52       49.99      9.69 o
   1   8   0      133.94      143.53      9.80 o
   2   8   0       32.28       37.98      6.49 o
   3   8   0     1711.09     1681.96     42.37 o
   4   8   0      181.17      176.13     16.78 o
   5   8   0      299.20      278.19     22.12 o
   6   8   0     1182.62     1047.34    100.25 o
   7   8   0       17.32       11.17      6.97 o
   8   8   0       98.12       77.94     12.90 o
   1   9   0      171.99      142.13     11.47 o
   2   9   0       78.12       61.56      7.99 o
   3   9   0        1.02        1.17      5.57 o
   4   9   0       39.69       35.75     10.11 o
   5   9   0      186.37      174.88     15.45 o
   6   9   0      243.47      195.05     16.90 o
   7   9   0      293.08      260.24     26.25 o
   0  10   0      355.50      345.70     24.72 o
   1  10   0      241.88      261.34     14.81 o
   2  10   0      576.79      616.07     24.66 o
   3  10   0        2.98        7.04      7.80 o
   4  10   0      560.36      541.75     34.32 o
   5  10   0       75.86       92.18     12.55 o
   6  10   0       57.91       89.35     12.62 o
   1  11   0        2.26        2.02      5.15 o
   2  11   0       24.48       14.04      8.71 o
   3  11   0      136.25      180.96     21.91 o
   4  11   0        6.64        0.27      8.52 o
 -11   1   1      527.00      535.60     11.98 o
 -10   1   1      249.57      259.78      7.32 o
  -9   1   1      415.30      408.52      8.74 o
  -8   1   1     1557.22     1564.63     23.26 o
  -7   1   1     2721.44     2758.12     33.80 o
  -6   1   1     4027.11     4077.16     49.90 o
  -5   1   1      872.80      858.42      9.51 o
  -4   1   1       92.03       89.20      2.12 o
  -3   1   1     6218.64     6289.12     54.43 o
  -2   1   1     2284.20     2335.09     27.61 o
  -1   1   1     2106.97     2126.58     35.85 o
   0   1   1     2440.80     1981.91     85.82 o
   1   1   1      151.02      197.22      2.61 o
   2   1   1     1479.82     1461.66     14.72 o
   3   1   1      218.35      182.99      2.74 o
   4   1   1       21.44       39.96      2.95 o
   5   1   1      412.42      399.19      6.73 o
   6   1   1      528.34      543.93      8.77 o
   7   1   1      243.35      246.71      5.94 o
   8   1   1      388.09      368.56      8.26 o
   9   1   1      679.16      675.07     13.89 o
  10   1   1      470.12      471.47     11.10 o
 -11   2   1       19.97       18.40      3.84 o
 -10   2   1      210.65      220.80      6.33 o
  -9   2   1       14.41       14.79      2.13 o
  -8   2   1       10.56        8.20      1.97 o
  -7   2   1      224.28      232.77      6.46 o
  -6   2   1      707.91      698.35     11.80 o
  -5   2   1      589.20      704.16     10.01 o
  -4   2   1     1695.88     1914.43     23.60 o
  -3   2   1     7325.39     7671.03     85.14 o
  -2   2   1    20047.40    16738.96    245.55 o
  -1   2   1     2008.00     1946.43     31.73 o
   0   2   1    10037.51     9053.15    154.48 o
   1   2   1     2394.51     2397.01     49.19 o
   2   2   1      851.35      943.50      9.65 o
   3   2   1      135.25      131.39      2.09 o
   4   2   1      395.17      375.32      5.54 o
   5   2   1        4.20        5.90      0.98 o
   6   2   1        4.36        3.52      1.57 o
   7   2   1      530.40      523.80     14.37 o
   8   2   1      155.19      143.98      4.94 o
   9   2   1       37.73       35.16      5.65 o
  10   2   1        8.26        8.72      5.00 o
 -11   3   1       54.54       56.37      5.33 o
 -10   3   1      104.62      107.23     11.79 o
  -9   3   1        7.09        3.49      4.05 o
  -8   3   1      212.60      233.70      6.56 o
  -7   3   1     1624.14     1586.86     29.73 o
  -6   3   1      799.07      786.64     11.67 o
  -5   3   1     1201.23     1250.62     15.98 o
  -4   3   1     1650.25     1673.09     18.94 o
  -3   3   1       70.39       42.69      2.23 o
  -2   3   1     8157.94     7781.13    190.31 o
  -1   3   1     2278.57     2133.47     40.07 o
   0   3   1       61.20       56.43      3.01 o
   1   3   1     6621.33     6499.30    129.47 o
   2   3   1      306.35      250.82      6.01 o
   3   3   1     3101.15     3220.98     39.61 o
   4   3   1     4188.97     4052.24     52.06 o
   5   3   1     1863.87     1796.27     23.72 o
   6   3   1     1271.94     1266.62     22.01 o
   7   3   1      590.55      590.95     12.49 o
   8   3   1      306.03      310.60      8.96 o
   9   3   1      259.12      268.80      9.32 o
  10   3   1       53.80       50.21      7.87 o
 -11   4   1       41.75       39.04      9.54 o
 -10   4   1       49.12       56.04      8.80 o
  -9   4   1        3.74       -1.57      5.84 o
  -8   4   1       33.47       30.02      2.77 o
  -7   4   1      155.78      174.90      7.29 o
  -6   4   1      307.91      293.53      9.02 o
  -5   4   1      676.58      685.26     13.16 o
  -4   4   1     1171.59     1316.74     36.39 o
  -3   4   1     7318.65     7760.15    127.81 o
  -2   4   1     1166.38     1264.44     23.56 o
  -1   4   1     3006.90     3207.04     94.74 o
   0   4   1      553.52      651.82     13.88 o
   1   4   1     1205.16     1322.20     26.98 o
   2   4   1      471.59      545.16     17.17 o
   3   4   1      153.43      169.49      6.96 o
   4   4   1       35.85       30.55      2.12 o
   5   4   1        0.00       -0.20      1.75 o
   6   4   1      462.23      470.04     16.32 o
   7   4   1      521.88      532.62     11.54 o
   8   4   1      323.76      312.82     15.63 o
   9   4   1       62.86       51.19      9.47 o
  10   4   1       11.28       12.57      7.43 o
 -10   5   1      315.02      312.51     20.15 o
  -9   5   1     1174.19     1075.11     74.04 o
  -8   5   1      913.79      909.84     36.28 o
  -7   5   1      442.01      478.51     15.34 o
  -6   5   1      422.04      417.81     15.53 o
  -5   5   1      807.16      804.70     29.51 o
  -4   5   1     1750.05     1745.85     40.20 o
  -3   5   1     2820.92     2817.36     61.15 o
  -2   5   1     1701.47     1627.25     43.76 o
  -1   5   1      829.38      777.02     20.58 o
   0   5   1       73.04       50.56      4.63 o
   1   5   1      342.24      282.90     10.24 o
   2   5   1     1659.51     1624.80     37.81 o
   3   5   1      110.04      107.61      6.21 o
   4   5   1      908.33      892.44     17.30 o
   5   5   1        3.62        4.35      2.09 o
   6   5   1       15.31       12.51      3.07 o
   7   5   1      576.03      548.42     18.91 o
   8   5   1      486.06      462.25     34.22 o
   9   5   1       40.46       29.07      9.94 o
  -9   6   1      115.84      104.89     12.76 o
  -8   6   1      275.44      261.55     10.48 o
  -7   6   1       37.77       29.91      3.72 o
  -6   6   1     1390.00     1330.21     45.07 o
  -5   6   1     1156.88     1067.99     37.64 o
  -4   6   1       10.34       12.16      3.07 o
  -3   6   1      562.65      589.28     17.72 o
  -2   6   1      602.30      693.21     19.87 o
  -1   6   1       19.48       32.69      4.26 o
   0   6   1      367.12      396.50     13.48 o
   1   6   1      416.95      407.56     13.81 o
   2   6   1       62.28       48.65      5.11 o
   3   6   1     1862.15     1858.75     50.55 o
   4   6   1      130.24      105.63      9.02 o
   5   6   1       14.11       17.97      3.51 o
   6   6   1       95.47      106.23     10.23 o
   7   6   1       15.81       18.04     11.83 o
   8   6   1        5.94       -3.77     12.71 o
   9   6   1       14.36       14.65     15.85 o
  -9   7   1      328.96      308.33     20.49 o
  -8   7   1      579.57      540.89     33.41 o
  -7   7   1      373.72      353.71     18.82 o
  -6   7   1      992.78     1003.97     47.75 o
  -5   7   1     1054.17     1027.78     39.47 o
  -4   7   1     1177.63     1192.87     41.72 o
  -3   7   1     1888.47     1841.37     51.00 o
  -2   7   1      347.87      324.62     12.69 o
  -1   7   1      548.12      535.99     19.64 o
   0   7   1      779.88      762.21     28.64 o
   1   7   1       12.56       13.45      3.52 o
   2   7   1      505.98      520.21     17.24 o
   3   7   1     1550.18     1506.37     43.28 o
   4   7   1      212.13      195.07     12.36 o
   5   7   1      838.18      767.19     48.10 o
   6   7   1       81.30       87.80     11.44 o
   7   7   1      359.10      361.73     35.87 o
   8   7   1      116.97       75.98     19.65 o
  -8   8   1      158.09      166.67     16.28 o
  -7   8   1      140.47       99.70     11.87 o
  -6   8   1      459.68      458.72     29.67 o
  -5   8   1        3.67       -1.80      5.44 o
  -4   8   1       24.95       20.72      7.51 o
  -3   8   1      248.23      258.83     12.03 o
  -2   8   1      416.07      353.31     25.35 o
  -1   8   1      297.53      241.36     12.74 o
   0   8   1      806.42      818.43     31.01 o
   1   8   1       13.94       27.96      4.89 o
   2   8   1       39.37       38.82      5.54 o
   3   8   1       37.39       33.95      8.72 o
   4   8   1      105.99      102.90     11.54 o
   5   8   1       14.23       16.62      6.53 o
   6   8   1       91.64       96.54     12.37 o
   7   8   1      116.69      130.55     15.03 o
  -7   9   1      185.48      190.70     17.16 o
  -6   9   1       39.28       33.55     10.90 o
  -5   9   1       48.36       57.78     12.33 o
  -4   9   1      618.73      591.38     34.57 o
  -3   9   1      509.87      535.37     32.04 o
  -2   9   1      648.03      662.97     24.80 o
  -1   9   1      308.37      320.23     15.84 o
   0   9   1      547.87      560.31     22.33 o
   1   9   1     1048.75     1061.08     34.80 o
   2   9   1     1140.10     1092.49     35.59 o
   3   9   1      950.16      934.99     46.77 o
   4   9   1       44.01       45.33     10.91 o
   5   9   1       96.09      132.14     13.96 o
   6   9   1      398.78      345.82     22.19 o
  -6  10   1       28.59       35.74      8.65 o
  -5  10   1        0.13        1.50      7.09 o
  -4  10   1        6.60       10.96      8.56 o
  -3  10   1      290.46      261.49     22.44 o
  -2  10   1       67.06       65.93      8.83 o
  -1  10   1      284.67      290.44     15.88 o
   0  10   1       93.50       82.43      9.54 o
   1  10   1        4.48        1.82      4.51 o
   2  10   1      115.83      101.65     15.69 o
   3  10   1        0.38       14.46      9.21 o
   4  10   1       74.10       81.27     11.42 o
   5  10   1        1.27        2.88     17.01 o
  -4  11   1      218.53      244.76     23.26 o
  -3  11   1      285.46      235.30     22.75 o
  -2  11   1      303.77      315.94     25.47 o
  -1  11   1      186.13      238.14     15.09 o
   0  11   1      119.29      149.27     13.51 o
   1  11   1      699.21      712.49     28.34 o
   2  11   1      569.72      555.34     26.84 o
   3  11   1      162.73      165.66     17.87 o
 -12   0   2       91.44       98.10      7.43 o
 -11   0   2      861.16      859.84     23.78 o
 -10   0   2       42.49       46.17      4.73 o
  -9   0   2      364.83      371.79     14.62 o
  -8   0   2       17.98       18.37      8.16 o
  -7   0   2     1292.91     1405.93     21.96 o
  -6   0   2      999.57     1136.55     18.13 o
  -5   0   2       37.41       56.26      3.71 o
  -4   0   2    10842.02    10737.84    130.26 o
  -3   0   2    26996.77    22038.09    410.76 o
  -2   0   2     9916.99     9306.34    118.31 o
  -1   0   2     5337.38     5058.13     88.48 o
   0   0   2    10239.79     8274.67    146.49 o
   1   0   2      486.84      537.19     11.13 o
   2   0   2     2588.11     2734.01     49.44 o
   3   0   2     3367.93     3579.34     64.61 o
   4   0   2     3616.96     3761.95     68.35 o
   5   0   2      314.35      314.44      8.55 o
   6   0   2       12.45       19.56      2.74 o
   7   0   2      188.11      186.28      7.84 o
   8   0   2     1034.95      986.11     26.11 o
   9   0   2     1046.33     1045.77     27.96 o
  10   0   2      991.78     1027.05     37.04 o
 -12   1   2        2.12        2.01      2.30 o
 -11   1   2        4.84        3.90      2.20 o
 -10   1   2      128.41      125.78      4.81 o
  -9   1   2        1.91        0.36      1.76 o
  -8   1   2       27.65       24.28      2.89 o
  -7   1   2       43.34       43.31      2.15 o
  -6   1   2     1784.84     1835.95     21.56 o
  -5   1   2        0.37       -0.02      1.01 o
  -4   1   2      142.21      143.52      1.95 o
  -3   1   2    10378.48    10295.73     91.93 o
  -2   1   2     1540.34     1624.76     18.20 o
  -1   1   2     1886.40     1891.30     19.39 o
   0   1   2     1459.51     1541.78     13.84 o
   1   1   2     1806.52     1943.86     25.89 o
   2   1   2      113.27      138.02      2.64 o
   3   1   2        1.67        0.08      0.71 o
   4   1   2     1159.51     1232.45     16.43 o
   5   1   2      101.60      133.57      3.55 o
   6   1   2       26.74       29.65      2.41 o
   7   1   2        1.08       -0.93      1.66 o
   8   1   2      110.64      105.42      4.81 o
   9   1   2      409.37      395.50      9.81 o
  10   1   2       31.34       25.59      3.28 o
 -12   2   2      105.60      106.96      6.95 o
 -11   2   2       23.18       18.41      3.76 o
 -10   2   2     1022.25     1028.14     18.49 o
  -9   2   2      252.90      268.13      5.98 o
  -8   2   2     2258.18     2225.44     26.73 o
  -7   2   2      477.40      437.52      8.71 o
  -6   2   2     3187.13     3311.09     36.31 o
  -5   2   2     1164.80     1095.37     14.66 o
  -4   2   2       29.06       15.99      1.13 o
  -3   2   2       43.61       37.09      1.24 o
  -2   2   2      391.06      382.67      6.19 o
  -1   2   2     3746.49     3639.23     60.15 o
   0   2   2        7.34        7.29      1.86 o
   1   2   2      590.10      610.82      7.76 o
   2   2   2      257.81      266.20      3.15 o
   3   2   2     1801.89     1828.24     20.10 o
   4   2   2      935.18      968.57     13.51 o
   5   2   2      381.85      393.18      7.46 o
   6   2   2      231.79      244.70      7.56 o
   7   2   2      338.49      352.05      7.61 o
   8   2   2      383.95      362.73      8.73 o
   9   2   2      477.08      483.44     10.88 o
  10   2   2      184.53      183.18      8.51 o
 -11   3   2      260.72      246.60     10.92 o
 -10   3   2      109.66      101.24      7.51 o
  -9   3   2        0.25        0.96      2.04 o
  -8   3   2      136.68      138.97      4.79 o
  -7   3   2        1.85        3.64      1.40 o
  -6   3   2      867.95      958.32     14.90 o
  -5   3   2       14.33       13.62      1.53 o
  -4   3   2      580.27      669.08      8.67 o
  -3   3   2     1608.13     1660.43     26.92 o
  -2   3   2     2431.23     2319.40     38.55 o
  -1   3   2      667.63      655.81     13.03 o
   0   3   2     1147.95     1239.64     28.21 o
   1   3   2      463.23      473.35     12.08 o
   2   3   2      209.80      211.03      5.23 o
   3   3   2        2.93        3.92      1.05 o
   4   3   2       39.86       46.67      1.93 o
   5   3   2       30.28       35.38      4.85 o
   6   3   2      261.97      287.86      7.82 o
   7   3   2      431.85      433.84     10.77 o
   8   3   2      100.68       95.38      5.95 o
   9   3   2       32.45       24.00      3.98 o
 -11   4   2      536.98      519.50     16.45 o
 -10   4   2       69.04       81.95     11.24 o
  -9   4   2      578.03      566.47     16.76 o
  -8   4   2       30.66       23.23      2.49 o
  -7   4   2      675.49      608.54     11.38 o
  -6   4   2     1960.56     2076.57     35.59 o
  -5   4   2      119.69       96.41      6.03 o
  -4   4   2      896.25      730.25     14.87 o
  -3   4   2     3225.73     3181.12     49.40 o
  -2   4   2     2275.04     2182.24     37.53 o
  -1   4   2     5224.63     4947.77     79.14 o
   0   4   2     4238.87     4170.76     67.55 o
   1   4   2      113.99      111.28     12.26 o
   2   4   2      886.54      843.71     22.23 o
   3   4   2     1672.54     1627.98     21.58 o
   4   4   2     1933.00     1853.57     32.87 o
   5   4   2      983.30     1001.72     21.91 o
   6   4   2      466.59      454.61     12.30 o
   7   4   2       80.67       78.85      8.78 o
   8   4   2      252.99      241.51     15.26 o
   9   4   2      495.74      490.60     23.42 o
 -11   5   2        1.95       -8.46      8.46 o
 -10   5   2       32.71       16.97     10.07 o
  -9   5   2      272.46      265.32     11.96 o
  -8   5   2      287.06      282.97      9.98 o
  -7   5   2       52.40       56.71      4.39 o
  -6   5   2       81.83      107.40      4.32 o
  -5   5   2      469.92      478.31     13.25 o
  -4   5   2       31.76       25.71      3.35 o
  -3   5   2      391.56      404.12     11.53 o
  -2   5   2     2386.18     2595.20     55.90 o
  -1   5   2      351.86      354.91     11.68 o
   0   5   2        7.11        2.47      2.00 o
   1   5   2     1165.10     1171.90     28.78 o
   2   5   2       53.67       64.38      9.46 o
   3   5   2        9.34        7.47      1.56 o
   4   5   2        0.18        0.36      1.90 o
   5   5   2       86.25       80.04      5.05 o
   6   5   2       12.73       18.08      4.49 o
   7   5   2        0.83       -4.60     10.55 o
   8   5   2        1.31        1.43     12.72 o
   9   5   2       13.78        3.55      7.91 o
 -10   6   2      283.05      259.27     18.32 o
  -9   6   2       75.76       99.76     11.52 o
  -8   6   2       10.60       13.03      3.21 o
  -7   6   2      320.94      310.72     21.55 o
  -6   6   2      293.72      252.80     24.58 o
  -5   6   2      902.55      916.36     33.58 o
  -4   6   2     1690.00     1599.60     38.35 o
  -3   6   2      738.38      628.47     18.50 o
  -2   6   2      883.79      878.83     26.99 o
  -1   6   2       91.68       66.71      5.71 o
   0   6   2      514.89      475.11     15.23 o
   1   6   2      620.23      609.49     18.30 o
   2   6   2      425.31      423.79     14.44 o
   3   6   2      902.25      873.42     44.90 o
   4   6   2     2212.60     2182.01     48.07 o
   5   6   2     3332.17     3140.20    120.05 o
   6   6   2     1420.39     1419.07     94.69 o
   7   6   2      765.63      650.99     42.98 o
   8   6   2      460.93      453.16     35.38 o
 -10   7   2       53.83       57.41     11.31 o
  -9   7   2       42.79       45.93      9.41 o
  -8   7   2       10.19       10.56      9.22 o
  -7   7   2       26.11       19.17      7.69 o
  -6   7   2      110.50      116.87     15.24 o
  -5   7   2       21.36       18.99      6.37 o
  -4   7   2       86.20      101.01      9.04 o
  -3   7   2       40.31       46.14      5.94 o
  -2   7   2       37.53       40.78      6.74 o
  -1   7   2      146.11      176.61     16.60 o
   0   7   2       69.97       73.19      6.64 o
   1   7   2       25.26       23.60      4.29 o
   2   7   2      268.10      265.68     11.88 o
   3   7   2     1045.11     1041.32     49.16 o
   4   7   2       24.13       19.84      7.84 o
   5   7   2        1.54       -0.98      5.44 o
   6   7   2       18.78       17.25     12.90 o
   7   7   2       32.38       33.30     16.44 o
   8   7   2       28.31       13.94     16.16 o
  -9   8   2       15.69       19.13      7.85 o
  -8   8   2      720.60      619.91     38.05 o
  -7   8   2      126.45      135.92     17.73 o
  -6   8   2      383.96      370.33     25.82 o
  -5   8   2     2338.40     2131.87     87.30 o
  -4   8   2     1294.27     1154.56     53.29 o
  -3   8   2     1288.59     1269.64     55.43 o
  -2   8   2      570.24      567.65     21.36 o
  -1   8   2      703.23      709.24     25.05 o
   0   8   2      354.75      354.01     14.17 o
   1   8   2     1023.43     1037.19     29.21 o
   2   8   2      334.37      326.01     12.49 o
   3   8   2       94.69       95.05     10.84 o
   4   8   2      815.22      814.98     97.97 o
   5   8   2     1552.95     1487.52     71.98 o
   6   8   2      803.70      690.77     47.55 o
   7   8   2      360.44      351.58     37.91 o
  -8   9   2        6.82        0.49      9.36 o
  -7   9   2        4.43        1.02      7.17 o
  -6   9   2       17.65       20.17      8.77 o
  -5   9   2       36.89       36.25      9.85 o
  -4   9   2        6.91        2.59      5.84 o
  -3   9   2       91.11       82.08      8.79 o
  -2   9   2      272.07      233.08     18.23 o
  -1   9   2       45.14       42.80      6.74 o
   0   9   2      147.70      150.69     13.57 o
   1   9   2      318.33      334.89     16.34 o
   2   9   2      284.90      282.49     17.02 o
   3   9   2       99.96      113.62     15.27 o
   4   9   2       31.13       32.69      8.19 o
   5   9   2       40.51       26.71      9.14 o
   6   9   2       62.46       40.47     18.47 o
  -7  10   2      288.38      303.00     29.74 o
  -6  10   2      319.81      332.67     26.64 o
  -5  10   2      476.92      475.44     32.07 o
  -4  10   2      830.71      834.11     45.33 o
  -3  10   2      194.54      215.02     20.29 o
  -2  10   2      730.23      701.76     26.86 o
  -1  10   2      850.28      826.94     30.19 o
   0  10   2     1477.36     1520.04     47.25 o
   1  10   2      848.14      863.79     26.75 o
   2  10   2      397.16      371.56     20.66 o
   3  10   2      196.24      197.06     17.19 o
   4  10   2      339.12      318.45     20.29 o
   5  10   2      394.48      334.96     37.96 o
  -5  11   2       21.41       25.31     11.23 o
  -4  11   2      105.54      110.44     17.86 o
  -3  11   2       77.70       69.25     14.49 o
  -2  11   2        3.78       -3.15      4.69 o
  -1  11   2       27.32       39.50     14.41 o
   0  11   2        9.29        9.79      5.99 o
   1  11   2        0.48       -7.05      7.93 o
   2  11   2       57.76       66.84     11.21 o
   3  11   2       55.10       71.98     11.97 o
 -12   1   3      151.10      165.16      6.24 o
 -11   1   3        2.55       -0.07      1.94 o
 -10   1   3       16.71       19.39      5.50 o
  -9   1   3      292.21      288.76      6.09 o
  -8   1   3     2402.90     2393.43     26.88 o
  -7   1   3     2527.43     2484.83     25.61 o
  -6   1   3        4.00       10.63      0.78 o
  -5   1   3     2019.39     2067.34     21.45 o
  -4   1   3     5798.51     5926.24     49.68 o
  -3   1   3    12092.80    11481.34    125.75 o
  -2   1   3    10810.59     9774.12    133.71 o
  -1   1   3     3165.79     3150.65     35.50 o
   0   1   3     3458.23     3358.92     35.64 o
   1   1   3    11489.97    10818.20    121.63 o
   2   1   3     5778.10     5897.69     67.12 o
   3   1   3      925.74      890.87     12.87 o
   4   1   3      910.28      875.74     12.51 o
   5   1   3      299.54      316.68      7.76 o
   6   1   3       14.75       19.88      2.20 o
   7   1   3     1271.50     1221.67     21.73 o
   8   1   3      696.56      684.38     14.17 o
   9   1   3       25.34       28.05      3.27 o
 -12   2   3       35.43       38.58      5.29 o
 -11   2   3       24.37       14.64      3.49 o
 -10   2   3      417.13      388.02      8.79 o
  -9   2   3      156.04      162.63      4.00 o
  -8   2   3        4.06        4.92      1.14 o
  -7   2   3       15.80       10.80      0.92 o
  -6   2   3      319.29      291.50      5.61 o
  -5   2   3     1640.85     1753.14     22.13 o
  -4   2   3      511.10      536.86      7.07 o
  -3   2   3       37.40       40.16      1.77 o
  -2   2   3     1043.76     1121.06     12.48 o
  -1   2   3       25.94       30.60      1.66 o
   0   2   3        7.51        7.58      0.62 o
   1   2   3      762.06      845.66      9.72 o
   2   2   3      353.35      338.67      5.29 o
   3   2   3     1780.82     1846.69     19.71 o
   4   2   3     1190.24     1237.03     13.89 o
   5   2   3      618.95      632.07     10.07 o
   6   2   3       93.84      103.53      4.01 o
   7   2   3        0.72       -0.71      1.67 o
   8   2   3       42.71       46.23      4.11 o
   9   2   3       81.25       78.11      5.26 o
 -12   3   3      191.93      202.36     13.12 o
 -11   3   3       81.23       88.06     10.05 o
 -10   3   3        3.46        4.87      3.47 o
  -9   3   3      719.74      745.06     14.85 o
  -8   3   3     1444.06     1388.79     22.63 o
  -7   3   3      605.20      616.07     10.94 o
  -6   3   3     2083.10     2145.07     34.92 o
  -5   3   3      230.82      335.79      5.87 o
  -4   3   3     3208.50     3373.89     36.90 o
  -3   3   3     5631.15     5312.83     61.63 o
  -2   3   3      901.10      795.97     13.75 o
  -1   3   3       74.30       50.50      3.12 o
   0   3   3      523.14      447.32     11.97 o
   1   3   3       50.49       49.18      1.64 o
   2   3   3     1817.26     1800.04     26.30 o
   3   3   3     3746.27     3821.39     42.55 o
   4   3   3     1051.35     1057.33     17.88 o
   5   3   3       69.68       64.03      2.38 o
   6   3   3     2510.00     2507.01     39.26 o
   7   3   3      208.79      217.65      7.32 o
   8   3   3      505.13      470.14     12.92 o
   9   3   3      854.54      877.10     17.54 o
 -12   4   3       81.53       77.18      8.65 o
 -11   4   3       35.87       32.41     13.22 o
 -10   4   3       60.24       62.89      8.83 o
  -9   4   3       29.44       19.82      2.52 o
  -8   4   3      405.83      379.38      8.45 o
  -7   4   3      284.26      287.77      7.78 o
  -6   4   3     1008.59     1069.40     19.69 o
  -5   4   3      495.11      497.15     13.26 o
  -4   4   3      916.30     1010.10     16.49 o
  -3   4   3      169.17      167.59      4.68 o
  -2   4   3      356.66      357.79      9.28 o
  -1   4   3      148.11      160.94      6.37 o
   0   4   3        0.03       -1.40      1.40 o
   1   4   3        6.69        4.55      1.36 o
   2   4   3      400.25      430.67      7.16 o
   3   4   3     1910.26     1938.92     33.49 o
   4   4   3      821.82      825.09     15.38 o
   5   4   3        0.04       -4.28      4.28 o
   6   4   3      132.90      142.68     10.67 o
   7   4   3       91.49       93.22     26.52 o
   8   4   3       10.58        2.94      6.46 o
 -11   5   3      141.14      131.78     15.35 o
 -10   5   3      586.05      550.87     25.19 o
  -9   5   3      738.53      726.37     32.00 o
  -8   5   3       67.08       78.04      6.17 o
  -7   5   3      604.39      572.72     21.29 o
  -6   5   3      120.19      103.00     10.11 o
  -5   5   3     1708.94     1716.81     25.72 o
  -4   5   3     2047.75     2034.57     33.56 o
  -3   5   3     6422.59     6391.91    113.56 o
  -2   5   3     1808.26     1741.31     34.66 o
  -1   5   3     2256.99     2076.93     46.28 o
   0   5   3     2048.39     1993.03     39.24 o
   1   5   3     1022.59      940.54     21.55 o
   2   5   3     1330.60     1348.16     22.99 o
   3   5   3     1724.31     1652.14     54.80 o
   4   5   3      124.44      130.67      6.90 o
   5   5   3      449.42      457.70     16.36 o
   6   5   3      437.17      441.67     33.07 o
   7   5   3      173.39      151.22     22.57 o
   8   5   3       51.00       61.91     16.53 o
 -10   6   3        2.24        7.75      6.81 o
  -9   6   3       20.85       27.65      4.39 o
  -8   6   3      325.55      274.98     20.43 o
  -7   6   3      765.26      719.36     31.76 o
  -6   6   3       89.77       99.27     11.16 o
  -5   6   3      167.89      185.46      7.12 o
  -4   6   3       18.20        9.92      2.91 o
  -3   6   3       28.37       21.55      3.58 o
  -2   6   3       43.76       36.02     10.02 o
  -1   6   3      388.14      363.89     12.79 o
   0   6   3       37.85       26.23      5.12 o
   1   6   3      401.29      383.05     12.21 o
   2   6   3      581.43      559.00     15.87 o
   3   6   3       21.29       20.18      2.40 o
   4   6   3      505.11      504.27     20.95 o
   5   6   3      112.54      109.82      7.76 o
   6   6   3        1.19        1.16     12.34 o
   7   6   3       61.88       51.43     16.83 o
   8   6   3       23.39       16.18     15.68 o
 -10   7   3      101.23      102.32     16.96 o
  -9   7   3       21.77       41.80     19.52 o
  -8   7   3      511.19      455.73     28.80 o
  -7   7   3      151.53      144.54     16.95 o
  -6   7   3      574.84      475.50     23.24 o
  -5   7   3      574.16      602.89     26.40 o
  -4   7   3      933.54      946.17     26.07 o
  -3   7   3      416.66      416.47     14.75 o
  -2   7   3     2895.72     2892.11     76.13 o
  -1   7   3      864.05      874.65     24.56 o
   0   7   3      236.32      257.97     10.14 o
   1   7   3      788.38      769.21     20.20 o
   2   7   3     3018.79     2953.78     70.62 o
   3   7   3      716.31      690.17     30.31 o
   4   7   3     1942.81     1831.92    192.11 o
   5   7   3      858.51      888.63     34.53 o
   6   7   3      199.11      149.80     24.15 o
   7   7   3      677.44      654.04     45.82 o
  -9   8   3        1.04        2.02      8.34 o
  -8   8   3        0.03        6.22      7.84 o
  -7   8   3      171.06      125.57     16.87 o
  -6   8   3       26.08       32.41      9.21 o
  -5   8   3     1204.30     1099.79     52.14 o
  -4   8   3      428.48      404.49     18.70 o
  -3   8   3        0.69       -0.74      3.26 o
  -2   8   3       43.03       47.79      6.63 o
  -1   8   3       77.13       74.21     10.04 o
   0   8   3      140.45      146.90      8.51 o
   1   8   3       25.66       18.00      4.11 o
   2   8   3      319.84      317.80     13.50 o
   3   8   3      149.52      147.63     13.65 o
   4   8   3      132.39      152.57     24.25 o
   5   8   3       10.49        6.26     13.48 o
   6   8   3        0.28       -5.85     13.27 o
  -8   9   3      207.85      241.95     22.61 o
  -7   9   3       99.11       94.55     15.98 o
  -6   9   3      271.04      257.49     22.14 o
  -5   9   3      726.51      679.02     38.51 o
  -4   9   3      150.21      170.72     19.62 o
  -3   9   3      224.36      220.15     10.95 o
  -2   9   3      223.77      210.41     10.87 o
  -1   9   3      552.29      572.01     19.47 o
   0   9   3      169.12      169.52     10.76 o
   1   9   3     1717.35     1745.60     71.81 o
   2   9   3      215.94      225.19     16.52 o
   3   9   3       25.65       23.05      7.82 o
   4   9   3       46.20       42.92      9.83 o
   5   9   3        6.71        6.89     13.90 o
  -7  10   3       48.74       40.53     12.06 o
  -6  10   3       72.25       33.19     11.12 o
  -5  10   3       84.41       76.98     14.41 o
  -4  10   3      291.13      279.24     23.58 o
  -3  10   3        0.79       -1.93      4.54 o
  -2  10   3       41.86       44.91      7.12 o
  -1  10   3       80.76       83.07     10.10 o
   0  10   3       30.59       28.86      6.10 o
   1  10   3       67.66       78.88     11.35 o
   2  10   3      140.47      165.80     15.85 o
   3  10   3      223.56      261.24     20.64 o
   4  10   3      130.79      134.55     16.27 o
  -5  11   3      170.67      173.69     22.01 o
  -4  11   3      207.32      202.08     23.79 o
  -3  11   3       71.87       75.06     14.97 o
  -2  11   3      158.21      199.87     13.46 o
  -1  11   3       48.28       64.86      8.18 o
   0  11   3      865.17      961.83     34.99 o
   1  11   3      266.60      272.45     24.01 o
   2  11   3      355.25      397.05     23.69 o
 -13   0   4     1070.83     1070.75     28.62 o
 -12   0   4       52.16       49.99      6.20 o
 -11   0   4      437.35      450.36     14.43 o
 -10   0   4     2257.86     2155.48     43.79 o
  -9   0   4     2290.15     2343.67     38.70 o
  -8   0   4     2508.30     2416.25     46.00 o
  -7   0   4     8230.92     8206.62    112.68 o
  -6   0   4     1349.57     1319.80     19.86 o
  -5   0   4     2300.21     2303.85     29.03 o
  -4   0   4     1089.74     1129.76     13.81 o
  -3   0   4      375.00      346.65      6.42 o
  -2   0   4     8543.79     7972.36    139.15 o
  -1   0   4      877.79      869.82     21.02 o
   0   0   4      164.67      153.89      4.34 o
   1   0   4     9598.30     9416.75    165.79 o
   2   0   4     5318.35     5718.81    102.12 o
   3   0   4      715.65      760.14     16.31 o
   4   0   4      744.69      721.16     19.36 o
   5   0   4        3.88        5.02      2.14 o
   6   0   4      125.50      111.22      6.40 o
   7   0   4     2025.68     1983.04     47.03 o
   8   0   4       10.65        9.59      3.60 o
   9   0   4      836.58      812.49     23.76 o
 -13   1   4       94.94       85.56      6.27 o
 -12   1   4        0.92        0.05      2.03 o
 -11   1   4      348.94      348.12      8.19 o
 -10   1   4       72.38       69.13      3.26 o
  -9   1   4      458.74      488.82      8.44 o
  -8   1   4        8.68       19.19      1.47 o
  -7   1   4      251.56      300.50      4.40 o
  -6   1   4        9.52       11.57      0.80 o
  -5   1   4      668.40      699.72      7.42 o
  -4   1   4     6329.94     6462.91     54.37 o
  -3   1   4     1890.23     2174.57     23.67 o
  -2   1   4     1931.28     2047.58     23.37 o
  -1   1   4       68.39      110.87      2.09 o
   0   1   4       11.10        8.85      0.86 o
   1   1   4      475.08      475.84      9.36 o
   2   1   4      647.08      700.44     11.71 o
   3   1   4      763.24      862.50     12.78 o
   4   1   4       33.13       32.31      2.20 o
   5   1   4       73.51       82.32      3.28 o
   6   1   4      977.25      954.80     21.85 o
   7   1   4      602.72      597.86     12.73 o
   8   1   4      299.82      286.29     13.10 o
   9   1   4        2.60        0.61      2.46 o
 -13   2   4       28.78       12.27      3.77 o
 -12   2   4      106.94      100.34      7.73 o
 -11   2   4      160.08      181.77      7.35 o
 -10   2   4     1292.59     1304.14     18.97 o
  -9   2   4     1308.88     1265.18     21.58 o
  -8   2   4     2053.41     2087.89     25.97 o
  -7   2   4     2922.93     3041.08     39.76 o
  -6   2   4     8837.53     8836.23    111.91 o
  -5   2   4     5545.83     5587.60     60.52 o
  -4   2   4     2783.68     2818.11     31.63 o
  -3   2   4     2048.92     2047.22     19.00 o
  -2   2   4      877.22      825.33      9.39 o
  -1   2   4     1501.02     1438.01     18.67 o
   0   2   4     2895.97     2817.12     40.18 o
   1   2   4     3492.42     3530.34     34.60 o
   2   2   4     2929.48     2782.25     26.01 o
   3   2   4     1559.84     1532.08     16.82 o
   4   2   4      882.81      890.75     13.03 o
   5   2   4      330.29      318.54      7.04 o
   6   2   4      989.38     1012.31     16.99 o
   7   2   4       10.70       11.77      2.78 o
   8   2   4      272.05      280.32      7.80 o
 -12   3   4       63.79       55.58     15.06 o
 -11   3   4      266.15      236.32     19.38 o
 -10   3   4      251.83      227.57     11.20 o
  -9   3   4        0.11        1.29      1.78 o
  -8   3   4       75.74       83.30      3.85 o
  -7   3   4      432.46      467.19      8.14 o
  -6   3   4       62.66       78.62      2.38 o
  -5   3   4      124.41      164.14      3.16 o
  -4   3   4      338.62      392.06      5.38 o
  -3   3   4       37.59       39.14      1.69 o
  -2   3   4       15.01       15.75      1.86 o
  -1   3   4       10.02       10.37      1.03 o
   0   3   4     1192.59     1227.22     20.52 o
   1   3   4      346.69      379.04      9.22 o
   2   3   4       65.45       74.55      3.78 o
   3   3   4       18.50       17.35      1.07 o
   4   3   4      846.46      842.15     12.29 o
   5   3   4      156.19      151.94      3.87 o
   6   3   4      285.88      275.59      5.77 o
   7   3   4      374.65      351.70      8.40 o
   8   3   4        0.88        0.62      2.40 o
 -12   4   4      398.96      436.30     31.47 o
 -11   4   4     1082.68     1082.44     38.67 o
 -10   4   4       25.12       41.44      5.49 o
  -9   4   4      811.51      840.34     15.39 o
  -8   4   4      348.63      382.11     11.09 o
  -7   4   4       22.88       29.51      3.22 o
  -6   4   4      550.03      555.84     15.70 o
  -5   4   4      252.37      229.84      5.21 o
  -4   4   4      629.59      594.32     10.00 o
  -3   4   4     4954.94     4742.20     71.30 o
  -2   4   4     1446.79     1405.95     28.08 o
  -1   4   4     1880.04     1867.73     33.13 o
   0   4   4     2586.04     2550.75     39.62 o
   1   4   4      135.30      124.00      6.23 o
   2   4   4      885.99      806.37     20.07 o
   3   4   4     2174.85     2143.48     37.05 o
   4   4   4       59.87       55.58      8.45 o
   5   4   4      919.92      921.11     30.04 o
   6   4   4      439.38      438.10     17.18 o
   7   4   4       68.31       65.78      9.36 o
   8   4   4      697.13      750.18     30.93 o
 -12   5   4        3.20       -8.36      8.36 o
 -11   5   4        6.12       -8.50      8.50 o
 -10   5   4        3.77        8.96      4.71 o
  -9   5   4      130.51      120.30      6.33 o
  -8   5   4        5.40        2.41      2.41 o
  -7   5   4        0.05        5.49      3.44 o
  -6   5   4      125.65      135.56      6.36 o
  -5   5   4      577.09      646.77     13.20 o
  -4   5   4       20.43       18.25      1.48 o
  -3   5   4      214.82      216.25      7.53 o
  -2   5   4        4.34       -0.48      1.70 o
  -1   5   4      910.15      942.87     21.21 o
   0   5   4       35.48       35.44      3.95 o
   1   5   4      119.26      134.36      5.35 o
   2   5   4      210.28      197.61      7.15 o
   3   5   4      825.07      814.21     19.29 o
   4   5   4      374.78      325.69     24.44 o
   5   5   4        5.40       -9.32     10.07 o
   6   5   4       66.97       65.44     16.66 o
   7   5   4      289.91      297.06     27.09 o
 -11   6   4      708.45      717.66     47.65 o
 -10   6   4      686.30      645.89     37.50 o
  -9   6   4       99.68      123.48      7.20 o
  -8   6   4      565.45      550.45     31.08 o
  -7   6   4      577.36      622.51     26.88 o
  -6   6   4      544.73      563.50     24.54 o
  -5   6   4     2201.23     2123.49     41.59 o
  -4   6   4     2110.78     2055.86     40.73 o
  -3   6   4      534.17      523.06     15.47 o
  -2   6   4     1341.42     1307.61     28.06 o
  -1   6   4      906.71      893.22     21.24 o
   0   6   4      101.94      103.40      8.15 o
   1   6   4       77.20       88.37      6.89 o
   2   6   4      116.28      109.30      4.53 o
   3   6   4       13.67       14.84      5.53 o
   4   6   4      688.56      688.31     21.80 o
   5   6   4      332.09      318.24     29.06 o
   6   6   4       49.98       20.24     14.92 o
   7   6   4      340.28      329.14     31.44 o
 -11   7   4      144.22      145.24     22.65 o
 -10   7   4       20.37       46.37     22.45 o
  -9   7   4        5.87       -0.09      5.94 o
  -8   7   4        0.55        1.76      5.86 o
  -7   7   4      127.92      125.21     16.01 o
  -6   7   4        9.08        7.02      5.02 o
  -5   7   4      105.95      127.90      9.34 o
  -4   7   4        0.70       -0.64      2.31 o
  -3   7   4      523.49      529.10     16.56 o
  -2   7   4      142.24      125.27      7.30 o
  -1   7   4      334.20      332.80     11.69 o
   0   7   4      375.34      368.49     12.68 o
   1   7   4      196.35      199.02     13.12 o
   2   7   4      247.64      244.35     10.91 o
   3   7   4        0.13        1.91     10.40 o
   4   7   4       77.11       90.64     12.41 o
   5   7   4        2.24       11.74     14.04 o
   6   7   4      178.87      173.22     26.39 o
 -10   8   4      421.11      478.70     36.03 o
  -9   8   4       29.63       20.09      9.11 o
  -8   8   4       12.08       10.12      8.33 o
  -7   8   4      331.93      328.12     24.57 o
  -6   8   4      336.48      293.29     23.01 o
  -5   8   4      885.50      774.62     40.59 o
  -4   8   4      628.12      623.61     19.06 o
  -3   8   4      222.19      236.95     10.94 o
  -2   8   4      758.19      762.67     22.55 o
  -1   8   4      982.30      956.26     24.26 o
   0   8   4      290.28      277.00     11.60 o
   1   8   4       58.17       54.92      6.13 o
   2   8   4      244.54      245.22     30.18 o
   3   8   4       11.66        8.32     11.69 o
   4   8   4      816.50      804.35     51.05 o
   5   8   4       96.16       75.19     20.27 o
   6   8   4       62.04       40.84     19.17 o
  -9   9   4      221.62      230.32     25.22 o
  -8   9   4       14.65       21.87      9.99 o
  -7   9   4        7.02        6.84      7.28 o
  -6   9   4       88.58       75.87     14.16 o
  -5   9   4       14.62       15.26      8.06 o
  -4   9   4       10.01       11.18      6.46 o
  -3   9   4        5.53        6.44      3.91 o
  -2   9   4       98.06      101.67      8.61 o
  -1   9   4      715.43      717.27     20.73 o
   0   9   4      165.54      152.52     10.84 o
   1   9   4       55.52       61.52      7.49 o
   2   9   4        4.58        0.62      6.24 o
   3   9   4      137.97      120.71     22.64 o
   4   9   4       97.61       56.32     18.50 o
   5   9   4      136.86      149.29     27.60 o
  -7  10   4       46.11       44.04     12.60 o
  -6  10   4      392.27      371.72     28.47 o
  -5  10   4       12.32       19.08      9.22 o
  -4  10   4        5.20       -0.38      6.60 o
  -3  10   4      155.63      165.19     11.47 o
  -2  10   4      265.29      261.41     14.02 o
  -1  10   4      795.51      801.76     37.83 o
   0  10   4      743.12      780.53     27.79 o
   1  10   4       97.78       93.15     12.36 o
   2  10   4       75.50       48.83     11.04 o
   3  10   4      497.93      435.10     39.96 o
  -5  11   4      267.43      270.86     25.35 o
  -4  11   4        5.48       11.22      8.73 o
  -3  11   4        3.72        2.67      7.33 o
  -2  11   4      157.87      170.03     12.63 o
  -1  11   4       47.80       47.58      8.00 o
   0  11   4       11.46        3.90      7.36 o
   1  11   4        9.53       -3.71     12.79 o
 -13   1   5      688.54      649.84     13.51 o
 -12   1   5       46.06       51.22      3.77 o
 -11   1   5       87.18       95.10      6.36 o
 -10   1   5      758.28      798.43     12.27 o
  -9   1   5      722.05      749.54      9.91 o
  -8   1   5      320.19      306.80      4.97 o
  -7   1   5        8.09       21.06      1.25 o
  -6   1   5       83.83       51.04      1.45 o
  -5   1   5     1378.33     1449.19     12.93 o
  -4   1   5     2022.09     2089.68     19.66 o
  -3   1   5      351.91      360.77      5.19 o
  -2   1   5      565.01      606.18      7.82 o
  -1   1   5      328.69      285.58      3.88 o
   0   1   5     6413.38     6519.26     81.40 o
   1   1   5     3384.75     3493.66     41.17 o
   2   1   5     1486.76     1469.67     20.23 o
   3   1   5     1562.06     1587.22     22.03 o
   4   1   5        7.06       10.66      2.98 o
   5   1   5      632.33      619.97     13.88 o
   6   1   5      957.14      919.41     22.25 o
   7   1   5      671.97      646.35     13.74 o
   8   1   5      421.31      416.10     14.27 o
 -13   2   5      329.18      300.15     10.47 o
 -12   2   5        0.40       -0.57      2.80 o
 -11   2   5       87.60       86.38      6.92 o
 -10   2   5       22.60       23.02      3.13 o
  -9   2   5      179.43      177.09      4.80 o
  -8   2   5       27.89       27.00      2.08 o
  -7   2   5      395.38      392.93      6.37 o
  -6   2   5       34.16       22.61      1.16 o
  -5   2   5      735.51      791.61     10.11 o
  -4   2   5      294.45      328.75      4.53 o
  -3   2   5     1271.45     1382.40     15.34 o
  -2   2   5      198.66      200.42      2.91 o
  -1   2   5     4249.42     4247.73     42.99 o
   0   2   5    14919.95    14311.99    135.02 o
   1   2   5      402.12      507.68      5.98 o
   2   2   5      340.91      375.37      5.78 o
   3   2   5     1333.58     1365.15     15.68 o
   4   2   5     1068.04     1060.55     15.29 o
   5   2   5      969.19      976.52     21.28 o
   6   2   5        4.04        3.92      1.93 o
   7   2   5      458.00      434.68     10.24 o
   8   2   5      372.83      374.49     12.07 o
 -13   3   5      164.68      168.50      9.64 o
 -12   3   5      251.69      225.48     11.91 o
 -11   3   5       68.07       79.64      6.61 o
 -10   3   5      417.51      390.48      9.79 o
  -9   3   5     1957.02     1988.89     30.95 o
  -8   3   5      866.07      884.72     15.28 o
  -7   3   5      372.18      320.97      6.07 o
  -6   3   5      329.49      311.12      5.61 o
  -5   3   5     2683.23     2617.06     32.86 o
  -4   3   5     4877.28     4862.21     51.89 o
  -3   3   5     1879.51     1895.47     24.79 o
  -2   3   5      619.22      585.16      9.52 o
  -1   3   5      449.41      404.85      9.19 o
   0   3   5      408.24      359.29      8.97 o
   1   3   5     2422.83     2489.84     30.78 o
   2   3   5     3364.16     3415.74     49.07 o
   3   3   5       19.80       17.26      1.49 o
   4   3   5     1549.03     1598.49     25.20 o
   5   3   5      176.53      188.88      5.09 o
   6   3   5      789.79      786.08     15.02 o
   7   3   5     1172.64     1163.63     58.46 o
   8   3   5      140.74      139.98      9.24 o
 -12   4   5       69.72       88.06     10.75 o
 -11   4   5      221.40      207.57     13.47 o
 -10   4   5      152.95      165.56      7.94 o
  -9   4   5       37.57       38.43      3.00 o
  -8   4   5      432.00      452.71      9.23 o
  -7   4   5      633.10      656.49     11.37 o
  -6   4   5        5.49        8.90      1.61 o
  -5   4   5       37.95       32.44      2.14 o
  -4   4   5       12.68        8.89      1.32 o
  -3   4   5      211.86      234.50      5.76 o
  -2   4   5      166.08      166.03      5.04 o
  -1   4   5     1254.01     1367.34     25.79 o
   0   4   5      521.25      523.03      9.76 o
   1   4   5       48.15       53.97      3.30 o
   2   4   5      154.39      168.69      5.67 o
   3   4   5     1684.32     1655.65     55.62 o
   4   4   5      461.08      457.53     16.15 o
   5   4   5      110.24      105.11      8.92 o
   6   4   5       20.59       17.98      5.58 o
   7   4   5       36.96       38.04      7.00 o
 -12   5   5      503.08      529.00     28.08 o
 -11   5   5      650.52      650.12     23.88 o
 -10   5   5      249.00      287.88     10.02 o
  -9   5   5      457.25      449.66     16.70 o
  -8   5   5      313.10      334.44     10.56 o
  -7   5   5       36.79       29.98      5.46 o
  -6   5   5      238.62      208.54      9.44 o
  -5   5   5      874.28      886.21     16.75 o
  -4   5   5     1885.05     1855.41     28.46 o
  -3   5   5     1358.52     1365.45     31.75 o
  -2   5   5     3504.43     3420.21     53.49 o
  -1   5   5     1633.93     1581.00     28.80 o
   0   5   5      576.69      580.19     11.64 o
   1   5   5     3955.01     3776.70     64.85 o
   2   5   5       24.78       28.21      4.82 o
   3   5   5      646.41      637.14     29.01 o
   4   5   5      117.47      125.63     19.25 o
   5   5   5     1119.04     1017.98     53.81 o
   6   5   5      547.33      530.99     36.65 o
   7   5   5      179.09      191.99     23.56 o
 -11   6   5       32.78       33.45     10.79 o
 -10   6   5      213.10      171.39     18.93 o
  -9   6   5        0.54        1.50      5.86 o
  -8   6   5       53.09       49.05      8.65 o
  -7   6   5        0.04        3.67      4.26 o
  -6   6   5       59.48       55.38      8.25 o
  -5   6   5       77.72       78.27      7.12 o
  -4   6   5        3.13        2.41      2.64 o
  -3   6   5      878.91      828.23     19.63 o
  -2   6   5       34.23       41.97      6.25 o
  -1   6   5      488.09      488.26     14.23 o
   0   6   5      254.65      251.11      9.43 o
   1   6   5     3652.11     3574.60     82.02 o
   2   6   5      141.92      142.78      6.18 o
   3   6   5       14.85        9.38     11.15 o
   4   6   5      309.85      349.01     30.26 o
   5   6   5       14.60        6.26     12.30 o
   6   6   5        4.67       -4.28     13.03 o
 -11   7   5      299.10      348.43     19.70 o
 -10   7   5      386.87      395.23     27.51 o
  -9   7   5      230.09      231.70     20.56 o
  -8   7   5     1071.18      897.64     45.09 o
  -7   7   5      425.63      390.06     26.15 o
  -6   7   5       25.13       21.82      6.58 o
  -5   7   5      106.54      111.24      9.14 o
  -4   7   5       70.22       78.32      8.64 o
  -3   7   5     1334.77     1315.58     54.10 o
  -2   7   5      154.89      174.95      8.59 o
  -1   7   5      263.70      274.62     10.80 o
   0   7   5      590.10      604.24     17.49 o
   1   7   5       36.42       38.39      6.18 o
   2   7   5     2321.14     2232.37     98.41 o
   3   7   5     1027.01     1033.05     57.86 o
   4   7   5      772.28      739.78     47.42 o
   5   7   5     1186.06     1190.83     64.28 o
   6   7   5     1478.87     1432.46     73.73 o
 -10   8   5      125.47      128.37     18.15 o
  -9   8   5      177.05      161.13     19.93 o
  -8   8   5      217.64      221.62     20.87 o
  -7   8   5       19.64       19.91      8.47 o
  -6   8   5      437.27      409.43     27.70 o
  -5   8   5      166.64      153.44     17.95 o
  -4   8   5        5.45        3.80      4.34 o
  -3   8   5      178.55      183.02     10.22 o
  -2   8   5       94.15       90.36      7.19 o
  -1   8   5        1.68        2.20      3.22 o
   0   8   5      254.88      263.51     11.93 o
   1   8   5      464.51      473.59     21.88 o
   2   8   5        0.28       -2.51     10.80 o
   3   8   5       52.86       62.03     18.57 o
   4   8   5       11.30        4.03     15.36 o
   5   8   5      142.56      161.01     26.64 o
  -9   9   5      112.11      100.57     16.77 o
  -8   9   5      260.44      270.63     24.09 o
  -7   9   5     1058.41      984.82     50.97 o
  -6   9   5      759.87      757.50     42.16 o
  -5   9   5      167.66      152.17     18.69 o
  -4   9   5      825.02      804.91     53.59 o
  -3   9   5     1373.64     1391.47     44.32 o
  -2   9   5      432.00      442.66     16.97 o
  -1   9   5     1624.51     1630.53     41.64 o
   0   9   5      483.62      518.70     19.13 o
   1   9   5      717.47      729.19     47.97 o
   2   9   5      406.08      448.37     37.83 o
   3   9   5      202.63      212.23     29.74 o
   4   9   5      119.25      128.57     25.30 o
  -8  10   5      187.04      241.33     26.43 o
  -7  10   5       76.01      103.54     17.31 o
  -6  10   5       16.80        7.98      8.14 o
  -5  10   5       46.35       54.07     12.69 o
  -4  10   5        1.99        4.02      7.15 o
  -3  10   5       14.68       15.64      5.92 o
  -2  10   5      306.08      299.32     14.75 o
  -1  10   5        5.71       11.20      5.41 o
   0  10   5       28.69       11.87      5.72 o
   1  10   5       30.55       25.73     15.38 o
   2  10   5      101.85      115.61     24.34 o
   3  10   5        6.33       -8.07     13.96 o
  -5  11   5       53.65       48.61     13.53 o
  -4  11   5      460.62      428.66     31.51 o
  -3  11   5        7.67        8.25      7.22 o
  -2  11   5      342.91      326.99     20.46 o
  -1  11   5       44.26       37.25     12.62 o
   0  11   5       18.98        8.73     14.73 o
 -13   0   6       14.12        6.31      3.46 o
 -12   0   6       48.32       53.54      5.18 o
 -11   0   6      364.10      380.39     10.26 o
 -10   0   6        8.11        4.46      2.07 o
  -9   0   6       61.52       65.12      3.82 o
  -8   0   6       85.60       90.74      3.35 o
  -7   0   6      443.98      445.75     10.01 o
  -6   0   6     6376.08     6482.65     74.88 o
  -5   0   6      274.59      288.88      5.34 o
  -4   0   6     3128.87     3166.18     47.68 o
  -3   0   6      860.09      972.61     18.64 o
  -2   0   6      392.80      435.69      9.52 o
  -1   0   6      707.43      624.70     16.82 o
   0   0   6    16360.92    16065.62    281.81 o
   1   0   6        4.56       14.08      3.94 o
   2   0   6     4313.72     4538.60     82.55 o
   3   0   6     1541.22     1563.08     31.23 o
   4   0   6      203.29      222.97      7.61 o
   5   0   6     2921.10     2909.33    109.27 o
   6   0   6       88.31       88.92      6.74 o
   7   0   6        7.35        4.60      3.88 o
 -13   1   6        7.57        6.43      2.25 o
 -12   1   6       56.50       53.06      3.56 o
 -11   1   6       20.05       16.03      2.15 o
 -10   1   6       51.77       54.17      2.64 o
  -9   1   6      474.25      481.81      7.02 o
  -8   1   6     1247.18     1265.90     13.87 o
  -7   1   6      736.77      869.12     10.93 o
  -6   1   6      156.64      161.52      2.43 o
  -5   1   6       19.65       23.78      1.03 o
  -4   1   6     2450.72     2593.72     26.81 o
  -3   1   6     1739.98     1921.81     20.94 o
  -2   1   6        7.01        8.42      0.76 o
  -1   1   6      432.37      469.09      7.70 o
   0   1   6      718.73      810.18     11.74 o
   1   1   6        1.95        0.95      0.88 o
   2   1   6       22.71       26.12      1.92 o
   3   1   6       65.75       63.01      2.94 o
   4   1   6      242.03      257.12      6.65 o
   5   1   6      226.30      226.10      6.14 o
   6   1   6      201.64      191.57      6.42 o
   7   1   6       95.33       90.14      5.05 o
 -13   2   6       11.27        4.79      3.30 o
 -12   2   6       48.71       46.35      4.74 o
 -11   2   6      243.10      260.70      7.41 o
 -10   2   6       89.70       89.86      4.06 o
  -9   2   6        7.44        7.57      1.57 o
  -8   2   6      679.54      698.07      9.68 o
  -7   2   6     5123.27     5296.65     53.07 o
  -6   2   6     5007.34     5224.10     51.97 o
  -5   2   6     4085.63     4300.68     48.29 o
  -4   2   6      159.92      160.83      2.58 o
  -3   2   6      236.81      212.97      3.53 o
  -2   2   6       29.58       62.36      1.83 o
  -1   2   6     4378.12     4379.89     50.95 o
   0   2   6      427.62      350.33      4.45 o
   1   2   6     2126.33     2118.46     22.84 o
   2   2   6      439.69      429.63      6.61 o
   3   2   6      569.90      577.28      8.71 o
   4   2   6     2916.28     2853.58     33.92 o
   5   2   6      229.71      229.18      5.61 o
   6   2   6      338.40      329.47      7.65 o
   7   2   6      122.47      112.73      6.12 o
 -13   3   6      143.30      124.36      9.03 o
 -12   3   6        0.08       -1.92      3.53 o
 -11   3   6        0.16        0.68      3.12 o
 -10   3   6      140.25      148.23      5.41 o
  -9   3   6      211.24      221.87      6.34 o
  -8   3   6       79.47       90.80      3.61 o
  -7   3   6        0.15        0.20      0.79 o
  -6   3   6      520.35      590.57      9.53 o
  -5   3   6       59.38       64.01      2.03 o
  -4   3   6      460.35      451.65      6.51 o
  -3   3   6      350.72      381.64      5.57 o
  -2   3   6     2284.50     2450.64     29.56 o
  -1   3   6       34.78       43.07      2.06 o
   0   3   6        4.94        3.28      0.84 o
   1   3   6      258.58      316.73      6.39 o
   2   3   6      192.39      189.20      9.87 o
   3   3   6      215.61      216.88      4.77 o
   4   3   6      132.29      137.43      4.38 o
   5   3   6       70.46       64.06      3.38 o
   6   3   6       60.98       52.14      5.38 o
   7   3   6        1.47        2.42      2.89 o
 -13   4   6      253.49      262.24     28.75 o
 -12   4   6      570.54      567.95     18.13 o
 -11   4   6      534.08      563.33     15.16 o
 -10   4   6     1180.30     1221.11     20.95 o
  -9   4   6      298.34      304.96      7.38 o
  -8   4   6      222.35      230.56      5.72 o
  -7   4   6      481.30      456.85      9.75 o
  -6   4   6      132.43      133.49      2.98 o
  -5   4   6     1800.74     1757.53     25.33 o
  -4   4   6     1630.17     1643.08     34.65 o
  -3   4   6        5.93        4.76      0.99 o
  -2   4   6     7766.72     7754.32    106.71 o
  -1   4   6      808.94      806.88     17.22 o
   0   4   6      512.12      530.14     12.87 o
   1   4   6     3089.88     2953.27     53.19 o
   2   4   6       18.80       18.58      3.19 o
   3   4   6      310.23      334.33     11.36 o
   4   4   6     1222.42     1221.46     57.26 o
   5   4   6       45.43       51.76     12.53 o
   6   4   6      304.31      307.87     14.14 o
   7   4   6      692.14      676.69     29.19 o
 -12   5   6        9.65       12.28      9.81 o
 -11   5   6       19.52        2.69     13.37 o
 -10   5   6       24.12       21.51      3.50 o
  -9   5   6      120.23      125.54      5.53 o
  -8   5   6       23.13       28.71      4.95 o
  -7   5   6      202.53      220.52      9.44 o
  -6   5   6       18.61       16.82      2.45 o
  -5   5   6      455.04      445.39     10.54 o
  -4   5   6      796.31      848.43     13.73 o
  -3   5   6        4.21        3.13      1.27 o
  -2   5   6      138.67      130.15      4.82 o
  -1   5   6      137.29      175.49      6.28 o
   0   5   6      101.29      107.08      7.64 o
   1   5   6       49.60       42.21      5.65 o
   2   5   6        0.08       -2.03      2.88 o
   3   5   6       12.33       15.72     11.43 o
   4   5   6        8.53        8.05     12.16 o
   5   5   6        3.43       -2.86     11.15 o
   6   5   6        0.20       -5.42     11.07 o
 -11   6   6      403.73      430.81     28.46 o
 -10   6   6      280.75      312.40     23.29 o
  -9   6   6      431.93      419.33     27.06 o
  -8   6   6      221.53      223.75     15.85 o
  -7   6   6      247.28      273.68     16.96 o
  -6   6   6     1496.68     1463.82     36.56 o
  -5   6   6     1414.89     1411.39     34.52 o
  -4   6   6      915.12      949.92     30.93 o
  -3   6   6     4485.95     4383.04     93.55 o
  -2   6   6     4909.47     4726.30    100.93 o
  -1   6   6     3490.45     3281.85     73.42 o
   0   6   6     3195.51     3087.29     70.18 o
   1   6   6       48.35       48.65      8.02 o
   2   6   6      940.83      959.74     28.69 o
   3   6   6     1162.99     1164.79     60.08 o
   4   6   6      164.55      167.43     23.71 o
   5   6   6      762.40      678.85     43.39 o
   6   6   6       90.31      119.19     21.57 o
 -11   7   6        0.21        1.02      7.85 o
 -10   7   6       19.97       11.84      8.33 o
  -9   7   6       60.52       51.70     11.72 o
  -8   7   6       17.75        9.53      6.77 o
  -7   7   6      234.12      202.47     15.33 o
  -6   7   6      445.77      443.59     22.22 o
  -5   7   6        4.98        8.83      4.76 o
  -4   7   6       37.25       38.21      6.94 o
  -3   7   6      205.16      202.04     11.54 o
  -2   7   6       25.27       27.07      5.24 o
  -1   7   6       78.86       81.93      8.25 o
   0   7   6      245.03      249.53     13.60 o
   1   7   6      378.82      386.73     16.70 o
   2   7   6      111.41       98.31     19.81 o
   3   7   6       11.44       16.35     13.29 o
   4   7   6        8.06       -8.77     13.40 o
   5   7   6       50.70       41.25     18.32 o
 -10   8   6      263.35      286.29     24.33 o
  -9   8   6      267.63      327.40     25.59 o
  -8   8   6      293.92      280.60     23.46 o
  -7   8   6      307.56      303.21     23.64 o
  -6   8   6      968.76      915.15     46.51 o
  -5   8   6      367.34      350.61     17.81 o
  -4   8   6      687.62      633.59     32.17 o
  -3   8   6     2612.06     2572.82     71.42 o
  -2   8   6     1000.92     1003.27     30.30 o
  -1   8   6     4734.04     4606.44    102.48 o
   0   8   6      474.83      460.55     18.99 o
   1   8   6       39.24       45.96      8.33 o
   2   8   6     1115.24     1168.35     64.06 o
   3   8   6      487.28      492.77     40.11 o
   4   8   6      305.58      288.89     33.82 o
  -9   9   6        6.15        8.08      8.22 o
  -8   9   6        9.60       -4.13      6.52 o
  -7   9   6       78.32       65.08     13.60 o
  -6   9   6       20.95       13.95      8.17 o
  -5   9   6      129.06      115.67     16.71 o
  -4   9   6      224.75      199.95     20.45 o
  -3   9   6       35.07       36.49      8.31 o
  -2   9   6      164.65      173.85     12.40 o
  -1   9   6       77.40       79.01     14.60 o
   0   9   6       12.64        9.59      6.26 o
   1   9   6       63.15       51.39     17.74 o
   2   9   6       43.21       14.84     14.79 o
   3   9   6       34.48       35.63     17.70 o
  -8  10   6      279.78      231.43     25.79 o
  -7  10   6      543.64      492.69     34.45 o
  -6  10   6       59.39       70.29     14.93 o
  -5  10   6      106.54      100.85     16.26 o
  -4  10   6      543.39      520.60     25.04 o
  -3  10   6       11.31        4.63      8.59 o
  -2  10   6     1345.77     1378.79     47.79 o
  -1  10   6      128.26      173.93     16.48 o
   0  10   6       92.19      110.51     23.40 o
   1  10   6      305.00      268.63     33.86 o
   2  10   6      193.60      185.40     30.30 o
  -6  11   6       25.51       37.95     12.43 o
  -5  11   6       13.19        7.45      9.16 o
  -4  11   6       52.81       60.02     14.15 o
  -3  11   6       25.89       18.04      8.31 o
  -2  11   6       14.54        3.06     10.12 o
  -1  11   6       28.18       25.94      9.27 o
   0  11   6       31.39       37.52     18.62 o
 -14   1   7      411.16      439.55     12.97 o
 -13   1   7      370.05      388.48      9.20 o
 -12   1   7      594.33      590.29     12.13 o
 -11   1   7     1313.24     1354.29     33.39 o
 -10   1   7      839.64      902.13     12.64 o
  -9   1   7     1381.02     1443.01     16.65 o
  -8   1   7     1980.13     2014.82     27.40 o
  -7   1   7     1163.23     1144.42     11.37 o
  -6   1   7    10147.33    10034.73     91.70 o
  -5   1   7     3823.44     3850.15     39.48 o
  -4   1   7      331.67      305.37      4.35 o
  -3   1   7     2068.47     2186.14     23.88 o
  -2   1   7      949.99     1001.41     11.66 o
  -1   1   7     2371.74     2495.99     30.01 o
   0   1   7     2281.64     2351.73     31.06 o
   1   1   7      252.05      238.69      4.67 o
   2   1   7      970.58     1005.59     13.92 o
   3   1   7      329.51      342.31      9.46 o
   4   1   7       25.74       30.02      2.50 o
   5   1   7      439.28      445.83      9.63 o
   6   1   7       98.41      102.60      8.45 o
   7   1   7       26.77       21.08      2.90 o
 -14   2   7       51.59       50.05      5.23 o
 -13   2   7        2.27       -0.56      2.93 o
 -12   2   7        3.86       -2.04      3.70 o
 -11   2   7       20.47       20.63      2.75 o
 -10   2   7       19.17       15.36      1.83 o
  -9   2   7       27.94       27.68      1.91 o
  -8   2   7      479.96      498.24      7.98 o
  -7   2   7      808.36      840.99     10.30 o
  -6   2   7      589.32      642.19      8.71 o
  -5   2   7     1548.50     1655.26     20.58 o
  -4   2   7     8403.76     8203.84     95.20 o
  -3   2   7     6252.70     6472.40     80.35 o
  -2   2   7        0.52        0.19      0.63 o
  -1   2   7      417.27      418.64      5.43 o
   0   2   7       69.52       53.10      1.73 o
   1   2   7      823.82      845.92     11.81 o
   2   2   7      663.43      689.44     11.08 o
   3   2   7      342.31      358.15      9.64 o
   4   2   7       22.01       23.36      2.68 o
   5   2   7      147.14      156.05      5.29 o
   6   2   7       30.90       33.92      3.31 o
   7   2   7        5.78        1.66      4.37 o
 -13   3   7      203.88      229.55     18.95 o
 -12   3   7      294.14      316.82     12.82 o
 -11   3   7      334.96      353.36     10.18 o
 -10   3   7     1697.61     1717.70     27.50 o
  -9   3   7     1164.46     1229.32     20.34 o
  -8   3   7       78.70       78.59      3.30 o
  -7   3   7     3070.19     3053.00     35.04 o
  -6   3   7       91.31       88.51      3.74 o
  -5   3   7     2865.61     2908.18     33.25 o
  -4   3   7     1705.38     1795.54     21.31 o
  -3   3   7        4.72       12.03      1.03 o
  -2   3   7     1335.01     1210.95     15.87 o
  -1   3   7      779.14      704.37     10.13 o
   0   3   7      840.68      810.65     12.93 o
   1   3   7     2547.65     2523.15     35.16 o
   2   3   7      289.08      282.22      5.43 o
   3   3   7      326.01      326.61      6.45 o
   4   3   7      851.07      852.23     14.49 o
   5   3   7      292.68      298.33      6.98 o
   6   3   7      821.44      812.95     23.78 o
 -13   4   7       10.71       12.91      4.65 o
 -12   4   7      111.42      112.84     14.33 o
 -11   4   7      297.46      298.34      8.11 o
 -10   4   7      142.04      149.23      5.26 o
  -9   4   7      462.01      488.56     10.00 o
  -8   4   7      165.25      177.53      4.63 o
  -7   4   7      397.43      424.36     11.68 o
  -6   4   7      198.22      213.57      4.20 o
  -5   4   7       26.50       23.21      4.29 o
  -4   4   7      828.32      894.47     19.34 o
  -3   4   7       57.82       61.54      2.52 o
  -2   4   7      135.57      138.98      5.03 o
  -1   4   7       43.39       57.08      4.17 o
   0   4   7      124.43      122.85      5.88 o
   1   4   7     1046.60     1081.54     23.19 o
   2   4   7      224.68      215.77      8.40 o
   3   4   7       87.90       99.37      8.91 o
   4   4   7       37.97       42.69      6.86 o
   5   4   7      552.05      567.72     20.18 o
   6   4   7      320.99      314.48     19.61 o
 -13   5   7      454.28      468.39     26.21 o
 -12   5   7      273.06      240.88     18.62 o
 -11   5   7      256.80      302.58     21.02 o
 -10   5   7      745.47      819.23     17.99 o
  -9   5   7      304.65      307.63      8.57 o
  -8   5   7     1016.85     1055.21     26.93 o
  -7   5   7      211.98      211.45      9.01 o
  -6   5   7      782.94      812.35     22.87 o
  -5   5   7      169.84      172.20      6.38 o
  -4   5   7     2958.67     3040.86     52.61 o
  -3   5   7     2132.26     2142.64     32.99 o
  -2   5   7     1933.34     1904.40     34.35 o
  -1   5   7     1841.14     1782.36     42.98 o
   0   5   7      917.15      893.82     25.70 o
   1   5   7      480.97      482.89     20.63 o
   2   5   7        9.99       13.57      4.50 o
   3   5   7       82.41       81.29     16.68 o
   4   5   7      331.90      349.70     28.35 o
   5   5   7      121.14      168.22     21.77 o
   6   5   7      118.28      127.60     19.69 o
 -12   6   7        9.26        9.28      8.48 o
 -11   6   7       12.07       13.53      7.83 o
 -10   6   7        5.80        3.25      6.84 o
  -9   6   7       18.53       15.75      6.49 o
  -8   6   7        0.59       -0.20      4.13 o
  -7   6   7       91.95       90.36     10.73 o
  -6   6   7       23.23       13.74      5.45 o
  -5   6   7     2473.37     2350.15     96.01 o
  -4   6   7       95.79       79.54      7.15 o
  -3   6   7      698.42      691.85     21.44 o
  -2   6   7      656.69      670.81     21.37 o
  -1   6   7     1222.00     1200.37     32.71 o
   0   6   7      188.11      185.42     11.11 o
   1   6   7       28.32       26.55      5.57 o
   2   6   7        8.17       11.25     12.04 o
   3   6   7      318.24      297.65     28.10 o
   4   6   7        0.11       10.34     12.25 o
   5   6   7       13.09        7.52     12.72 o
 -12   7   7       77.94       93.55     16.16 o
 -11   7   7      513.62      562.04     34.61 o
 -10   7   7      498.79      540.37     33.55 o
  -9   7   7     2321.21     2213.41     91.36 o
  -8   7   7     1428.57     1350.60     61.35 o
  -7   7   7      529.71      500.13     24.45 o
  -6   7   7      302.89      304.96     22.91 o
  -5   7   7     1689.61     1648.64     48.89 o
  -4   7   7      832.69      799.61     24.21 o
  -3   7   7     1019.82     1002.56     28.96 o
  -2   7   7      274.44      270.17     13.35 o
  -1   7   7      104.52      109.10      9.60 o
   0   7   7      292.67      305.53     14.65 o
   1   7   7       18.18       18.98      6.19 o
   2   7   7       90.24       98.12     20.00 o
   3   7   7        7.38        2.74     14.22 o
   4   7   7       40.00       33.08     16.62 o
 -11   8   7        0.05        2.56      8.85 o
 -10   8   7       26.58       10.45      8.33 o
  -9   8   7       23.16       11.94      8.44 o
  -8   8   7       15.63       24.19      9.14 o
  -7   8   7       95.57       64.35     12.69 o
  -6   8   7      176.74      162.91     19.11 o
  -5   8   7       21.22       18.83      7.27 o
  -4   8   7       11.90        0.76      4.99 o
  -3   8   7       23.49       21.27      5.69 o
  -2   8   7       34.92       24.20      8.52 o
  -1   8   7      671.02      684.00     24.23 o
   0   8   7      330.21      332.08     19.18 o
   1   8   7      452.61      450.99     37.29 o
   2   8   7        0.32       -8.52     11.99 o
   3   8   7        0.69       -8.73     14.03 o
   4   8   7       43.00       40.11     19.24 o
 -10   9   7       21.80       20.12      9.97 o
  -9   9   7       82.10       79.74     15.71 o
  -8   9   7      434.86      438.27     31.12 o
  -7   9   7       34.97       24.32      9.84 o
  -6   9   7       19.02       15.33      9.02 o
  -5   9   7      302.14      306.92     24.83 o
  -4   9   7     1141.26     1155.42     40.39 o
  -3   9   7      471.80      480.46     23.51 o
  -2   9   7      628.62      650.52     40.73 o
  -1   9   7      285.99      282.33     19.36 o
   0   9   7      388.70      406.97     22.66 o
   1   9   7      726.04      736.25     49.91 o
   2   9   7      407.92      422.89     39.39 o
  -8  10   7        8.41        9.70      9.24 o
  -7  10   7       15.33        5.24      8.27 o
  -6  10   7        3.99       -4.11      7.28 o
  -5  10   7       93.56       80.20     15.21 o
  -4  10   7       83.17       98.27     12.75 o
  -3  10   7       75.74       75.21     15.61 o
  -2  10   7      104.62       98.08     13.14 o
  -1  10   7       59.29       66.29     11.27 o
   0  10   7       41.66       43.07     19.15 o
   1  10   7       35.35       40.06     18.81 o
  -6  11   7      253.40      327.39     28.76 o
  -5  11   7      389.73      411.91     31.59 o
  -4  11   7      640.11      688.95     42.27 o
  -3  11   7      123.96      141.06     16.22 o
  -2  11   7        9.86       17.27      8.08 o
 -14   0   8      523.52      544.04     16.83 o
 -13   0   8     1249.88     1202.53     30.33 o
 -12   0   8     1348.90     1313.75     32.66 o
 -11   0   8     1761.12     1867.98     34.73 o
 -10   0   8      569.74      616.59     14.37 o
  -9   0   8     1014.62     1021.28     16.69 o
  -8   0   8      930.51      921.64     14.91 o
  -7   0   8      207.73      164.46      4.67 o
  -6   0   8    11966.71    11900.00    161.59 o
  -5   0   8      423.38      319.91      7.07 o
  -4   0   8      561.57      668.71     13.87 o
  -3   0   8      283.47      284.52     17.72 o
  -2   0   8     3079.44     3260.32     59.32 o
  -1   0   8       93.36       61.79      3.41 o
   0   0   8     2293.86     2465.55     39.89 o
   1   0   8       81.25       88.46      4.87 o
   2   0   8      854.95      844.04     18.86 o
   3   0   8     2208.81     2229.89     58.95 o
   4   0   8     1897.37     1876.07     95.96 o
   5   0   8      810.18      762.05     22.12 o
   6   0   8       83.16       83.45      8.63 o
 -14   1   8       50.20       50.11      5.03 o
 -13   1   8       32.55       30.33      2.93 o
 -12   1   8        1.13        0.80      1.67 o
 -11   1   8      537.87      557.50      9.20 o
 -10   1   8      616.16      634.77      9.03 o
  -9   1   8       19.78       17.01      1.42 o
  -8   1   8      181.63      181.49      3.16 o
  -7   1   8      368.41      400.78      4.94 o
  -6   1   8     1701.61     1932.78     19.30 o
  -5   1   8       74.61       76.30      1.78 o
  -4   1   8      426.90      494.06      6.61 o
  -3   1   8       23.48       30.29      1.25 o
  -2   1   8     1424.11     1553.68     18.98 o
  -1   1   8        6.92        8.67      1.23 o
   0   1   8      321.88      334.60      6.29 o
   1   1   8     2087.14     2166.87     29.44 o
   2   1   8       47.63       49.92      2.56 o
   3   1   8        1.18        2.61      1.47 o
   4   1   8        6.92        8.31      1.93 o
   5   1   8      267.82      253.52      6.86 o
   6   1   8       43.67       41.46      3.44 o
 -14   2   8      158.07      161.01      8.01 o
 -13   2   8      369.82      389.43     12.05 o
 -12   2   8      773.81      805.76     33.84 o
 -11   2   8       21.57       25.96      2.44 o
 -10   2   8       66.58       67.28      3.04 o
  -9   2   8       56.97       50.32      2.44 o
  -8   2   8     3256.07     3170.33     34.20 o
  -7   2   8     5614.15     5863.86     60.95 o
  -6   2   8     1734.50     1667.46     20.95 o
  -5   2   8     3389.20     3523.85     39.85 o
  -4   2   8        7.07       25.67      1.37 o
  -3   2   8     3957.79     4078.42     48.39 o
  -2   2   8     1114.88     1015.01     13.53 o
  -1   2   8     2370.75     2344.28     25.07 o
   0   2   8      107.42       96.86      3.06 o
   1   2   8      626.18      652.11      9.18 o
   2   2   8     1538.78     1508.52     21.56 o
   3   2   8     3460.77     3391.71     45.22 o
   4   2   8     2362.67     2305.64     34.64 o
   5   2   8      374.77      375.17      9.74 o
   6   2   8       52.01       52.24      3.95 o
 -14   3   8        3.99       -3.97      3.97 o
 -13   3   8      131.10      111.40      8.76 o
 -12   3   8       15.15       12.69      4.22 o
 -11   3   8       52.94       48.72      3.66 o
 -10   3   8      198.09      186.95      6.24 o
  -9   3   8       75.10      104.36      4.08 o
  -8   3   8       85.63       78.04      2.70 o
  -7   3   8      494.20      483.48      7.39 o
  -6   3   8      295.83      319.44      5.37 o
  -5   3   8      148.10      168.46      3.65 o
  -4   3   8       99.93      123.79      3.01 o
  -3   3   8      288.90      348.68      5.07 o
  -2   3   8      427.49      484.92      7.59 o
  -1   3   8       28.02       32.25      2.12 o
   0   3   8       27.18       34.66      3.36 o
   1   3   8      333.18      376.95      7.74 o
   2   3   8       39.13       39.16      3.32 o
   3   3   8        3.92        3.47      1.94 o
   4   3   8       58.42       53.47      3.11 o
   5   3   8        3.74        8.12      2.27 o
   6   3   8       15.42       11.58      5.00 o
 -13   4   8      588.61      592.39     47.39 o
 -12   4   8      519.92      506.14     59.18 o
 -11   4   8      806.00      800.37     15.30 o
 -10   4   8     1171.71     1238.88     25.07 o
  -9   4   8      141.24      136.62      4.50 o
  -8   4   8      280.40      290.72      8.27 o
  -7   4   8     3025.80     2914.91     47.32 o
  -6   4   8      263.38      255.78      5.08 o
  -5   4   8      142.62      108.71      3.53 o
  -4   4   8     3115.44     3202.15     55.72 o
  -3   4   8      161.82      157.55      5.14 o
  -2   4   8     4361.61     4391.17     75.78 o
  -1   4   8     2217.11     2207.19     41.17 o
   0   4   8      476.66      485.22     13.11 o
   1   4   8      247.03      257.79      9.33 o
   2   4   8      269.18      269.15     13.60 o
   3   4   8      269.31      295.97     14.48 o
   4   4   8      242.76      259.98     14.04 o
   5   4   8       89.65       82.05      6.91 o
 -13   5   8        1.68       -9.14      9.14 o
 -12   5   8       13.11        4.58      7.63 o
 -11   5   8       85.60       93.79      4.31 o
 -10   5   8       79.61       81.42      7.93 o
  -9   5   8      437.04      444.72     15.63 o
  -8   5   8      623.33      660.69     19.02 o
  -7   5   8       91.26      100.54      5.94 o
  -6   5   8        4.07        4.88      2.21 o
  -5   5   8      425.58      457.27     16.25 o
  -4   5   8       70.63       64.06      4.31 o
  -3   5   8     1167.56     1197.84     24.50 o
  -2   5   8      211.23      203.08     10.47 o
  -1   5   8       29.49       26.00      5.34 o
   0   5   8       14.98       14.12      4.17 o
   1   5   8       14.25       11.75      4.41 o
   2   5   8      181.91      205.82     23.26 o
   3   5   8       27.81       39.06     13.09 o
   4   5   8      217.81      241.03     25.78 o
   5   5   8       10.95        1.89     10.69 o
 -13   6   8       83.24       85.41     14.60 o
 -12   6   8      281.69      312.09     16.06 o
 -11   6   8      941.39      922.12     46.73 o
 -10   6   8      197.15      200.04     18.80 o
  -9   6   8      393.81      347.66     34.43 o
  -8   6   8       95.25      111.29     12.15 o
  -7   6   8       47.25       33.27      8.83 o
  -6   6   8       78.22       83.84      8.30 o
  -5   6   8      407.36      425.91     18.10 o
  -4   6   8        5.10        3.14      3.38 o
  -3   6   8      457.74      478.96     17.09 o
  -2   6   8      787.51      778.02     23.87 o
  -1   6   8      850.48      821.13     25.21 o
   0   6   8      255.42      285.01     13.93 o
   1   6   8      299.43      299.88     16.12 o
   2   6   8      491.70      491.26     35.39 o
   3   6   8      386.86      404.32     32.22 o
   4   6   8      121.96      169.13     24.18 o
 -12   7   8        0.01       -6.90      6.90 o
 -11   7   8      133.46      132.40     18.36 o
 -10   7   8       46.29       38.89     10.99 o
  -9   7   8       35.07       42.66     10.94 o
  -8   7   8        2.53        2.99      6.02 o
  -7   7   8        8.41       10.39      6.93 o
  -6   7   8      197.36      195.52     12.68 o
  -5   7   8       39.42       37.21      7.14 o
  -4   7   8      429.44      398.87     20.47 o
  -3   7   8      331.59      316.13     14.39 o
  -2   7   8      228.97      216.76     12.85 o
  -1   7   8       12.22        5.31      4.63 o
   0   7   8       31.95       32.96      6.43 o
   1   7   8       36.40       35.78     15.73 o
   2   7   8      164.13      129.32     22.42 o
   3   7   8       48.24       34.64     17.13 o
   4   7   8       20.61       24.17     15.58 o
 -11   8   8      282.57      301.44     25.52 o
 -10   8   8      338.59      329.67     26.86 o
  -9   8   8       69.04       71.91     13.97 o
  -8   8   8      343.43      330.17     25.55 o
  -7   8   8        3.78        2.25      7.02 o
  -6   8   8      101.86       99.89     15.05 o
  -5   8   8      266.02      266.45     15.89 o
  -4   8   8      304.73      316.91     17.59 o
  -3   8   8     1673.64     1643.73     43.66 o
  -2   8   8      491.53      487.27     19.73 o
  -1   8   8      344.81      328.66     18.64 o
   0   8   8      457.36      450.68     22.22 o
   1   8   8      303.76      337.91     32.17 o
   2   8   8      526.38      562.48     42.27 o
   3   8   8       45.13       57.58     20.44 o
 -10   9   8       23.05       36.81     12.10 o
  -9   9   8       37.14       40.20     11.74 o
  -8   9   8      127.04      139.72     19.73 o
  -7   9   8       10.23       16.53      8.88 o
  -6   9   8       76.41       72.92     14.08 o
  -5   9   8        5.67        6.55      5.84 o
  -4   9   8       27.01       29.45      7.74 o
  -3   9   8        2.29        3.21      5.93 o
  -2   9   8      120.50      116.38     19.17 o
  -1   9   8        5.04        1.82      5.99 o
   0   9   8       75.60       92.21     22.27 o
   1   9   8        0.38        8.12     14.41 o
   2   9   8       48.15        6.18     16.03 o
  -8  10   8       49.07       44.74     12.55 o
  -7  10   8      296.19      306.55     26.93 o
  -6  10   8      430.91      452.01     32.47 o
  -5  10   8      187.55      184.63     22.71 o
  -4  10   8      820.58      827.96     33.95 o
  -3  10   8        4.00       -1.57     10.88 o
  -2  10   8      742.08      779.95     40.37 o
  -1  10   8       38.13       35.02      9.20 o
   0  10   8      185.76      266.69     35.02 o
  -5  11   8        6.78       -2.73      7.73 o
  -4  11   8        5.44        0.97      8.31 o
  -3  11   8       17.12       10.80      8.05 o
 -14   1   9       61.98       65.11      5.35 o
 -13   1   9      305.70      324.90      8.03 o
 -12   1   9       62.28       67.61      3.09 o
 -11   1   9       12.90       17.89      1.84 o
 -10   1   9      275.54      286.96      5.15 o
  -9   1   9      208.36      207.64      3.57 o
  -8   1   9     1056.43     1047.39     12.17 o
  -7   1   9     1740.62     1801.55     18.27 o
  -6   1   9      437.97      397.09      4.89 o
  -5   1   9     1431.09     1350.70     16.22 o
  -4   1   9     3120.37     3110.29     33.80 o
  -3   1   9     3604.33     3593.80     41.92 o
  -2   1   9     2708.29     2715.41     35.58 o
  -1   1   9      337.66      318.18      5.66 o
   0   1   9     1031.83     1046.18     14.39 o
   1   1   9     3042.76     3023.89     40.33 o
   2   1   9      986.27      987.41     21.01 o
   3   1   9      488.67      485.84      9.29 o
   4   1   9      446.90      447.45      8.95 o
   5   1   9       14.05       15.19      3.47 o
 -14   2   9       60.56       69.21      8.04 o
 -13   2   9      302.50      322.47     10.78 o
 -12   2   9      402.53      414.32     13.61 o
 -11   2   9       19.95       21.48      2.12 o
 -10   2   9     3000.56     3114.11     37.81 o
  -9   2   9      254.13      283.11      6.06 o
  -8   2   9     2968.56     3093.22     33.36 o
  -7   2   9     1925.47     1990.88     22.79 o
  -6   2   9       20.76       26.53      1.52 o
  -5   2   9      798.65      877.51     11.76 o
  -4   2   9       34.98       63.24      2.19 o
  -3   2   9     1151.71     1264.81     16.50 o
  -2   2   9      252.58      274.66      4.06 o
  -1   2   9       27.66       22.29      1.49 o
   0   2   9       16.79       19.10      1.49 o
   1   2   9      337.58      339.50      6.62 o
   2   2   9       34.74       33.38      3.22 o
   3   2   9       38.87       46.48      3.01 o
   4   2   9       55.62       46.70      3.46 o
   5   2   9      153.22      153.70      8.04 o
 -14   3   9      469.16      508.26     22.06 o
 -13   3   9       15.00       16.04      4.87 o
 -12   3   9      279.97      293.97     14.32 o
 -11   3   9     1037.28     1036.60     18.46 o
 -10   3   9      601.34      595.59     11.85 o
  -9   3   9     2012.25     2032.29     37.82 o
  -8   3   9     1930.71     1955.54     24.45 o
  -7   3   9      959.42      948.89     15.00 o
  -6   3   9     1949.15     2008.56     26.26 o
  -5   3   9      593.86      653.44      9.14 o
  -4   3   9      749.27      717.21     10.01 o
  -3   3   9     1012.44      976.53     13.18 o
  -2   3   9       17.95        9.91      1.50 o
  -1   3   9      543.34      586.36     10.33 o
   0   3   9      765.23      740.60     12.68 o
   1   3   9      167.10      158.27      5.10 o
   2   3   9      644.69      617.99     12.00 o
   3   3   9      284.49      304.12      8.30 o
   4   3   9       53.32       52.44      4.98 o
   5   3   9      438.67      453.53     14.51 o
 -14   4   9      161.94      178.49     14.84 o
 -13   4   9      570.93      552.43     18.14 o
 -12   4   9      360.87      316.39     13.10 o
 -11   4   9       31.04       31.88      3.07 o
 -10   4   9       94.28       95.68      4.15 o
  -9   4   9     1808.68     1846.97     28.63 o
  -8   4   9      378.05      376.29     11.17 o
  -7   4   9      596.36      614.82     12.32 o
  -6   4   9      266.29      277.07      6.87 o
  -5   4   9      316.93      348.86      6.45 o
  -4   4   9      206.15      244.67      4.94 o
  -3   4   9        6.49        7.43      0.94 o
  -2   4   9       91.22       94.52      3.43 o
  -1   4   9        0.04        0.85      2.20 o
   0   4   9      120.84      129.25      6.68 o
   1   4   9      384.77      337.02     13.10 o
   2   4   9      559.22      532.76     23.63 o
   3   4   9        6.99        3.68      4.41 o
   4   4   9      100.93      113.85     18.30 o
   5   4   9        0.15        3.38      6.06 o
 -13   5   9      189.28      174.52     17.34 o
 -12   5   9       39.32       45.46      4.45 o
 -11   5   9       72.27       83.08      4.15 o
 -10   5   9      377.00      395.33     12.08 o
  -9   5   9      655.92      673.43     20.06 o
  -8   5   9      325.41      310.53     12.73 o
  -7   5   9      114.37      110.27      5.71 o
  -6   5   9       37.30       43.17      4.20 o
  -5   5   9     1162.73     1243.40     37.37 o
  -4   5   9     3053.10     3083.17     55.09 o
  -3   5   9     2099.16     2068.91     33.83 o
  -2   5   9     2683.33     2676.15     90.34 o
  -1   5   9     2700.11     2717.95     99.90 o
   0   5   9     1294.54     1273.78     34.37 o
   1   5   9      664.51      651.43     24.77 o
   2   5   9      833.01      806.34     44.41 o
   3   5   9      269.60      286.85     25.04 o
   4   5   9       28.64       37.41     13.51 o
 -13   6   9       11.27        2.05     10.65 o
 -12   6   9      139.20      116.02     11.22 o
 -11   6   9       50.70       57.36     12.16 o
 -10   6   9       47.86       45.30     10.65 o
  -9   6   9      240.55      210.29     17.64 o
  -8   6   9      474.02      454.50     28.51 o
  -7   6   9      828.67      841.36     27.14 o
  -6   6   9      910.35      932.43     30.14 o
  -5   6   9      687.42      682.65     20.60 o
  -4   6   9      178.29      181.58     11.18 o
  -3   6   9       22.25       16.18      4.69 o
  -2   6   9      196.93      196.89     11.43 o
  -1   6   9        2.40        4.28      3.82 o
   0   6   9        0.11       -2.27      3.06 o
   1   6   9       30.39       21.70      7.52 o
   2   6   9      273.85      279.56     27.38 o
   3   6   9        4.84        0.47     11.28 o
   4   6   9       11.89       25.74     14.11 o
 -12   7   9       36.05       41.88     12.15 o
 -11   7   9      119.87      128.22     18.29 o
 -10   7   9     1134.47     1145.06     55.71 o
  -9   7   9      827.46      827.36     44.08 o
  -8   7   9      535.78      497.74     31.23 o
  -7   7   9      740.34      686.11     37.87 o
  -6   7   9     1758.34     1780.35     90.68 o
  -5   7   9     2994.16     2993.69    100.28 o
  -4   7   9     1466.20     1496.96     39.00 o
  -3   7   9      254.69      257.91     13.57 o
  -2   7   9      733.95      756.91     24.88 o
  -1   7   9     1488.46     1469.76     40.30 o
   0   7   9      814.84      800.64     69.14 o
   1   7   9      561.65      606.81     41.27 o
   2   7   9       35.71       58.08     17.40 o
   3   7   9       44.49       66.73     19.08 o
 -11   8   9        5.87        5.35      8.60 o
 -10   8   9       98.67      109.80     17.16 o
  -9   8   9        9.96       13.19      8.72 o
  -8   8   9        0.96       10.83      7.85 o
  -7   8   9      141.10      113.01     16.77 o
  -6   8   9       52.41       56.10      8.77 o
  -5   8   9     2190.50     2229.31    145.64 o
  -4   8   9      480.83      487.49     22.75 o
  -3   8   9      229.07      226.20     17.55 o
  -2   8   9       21.78       22.53      6.30 o
  -1   8   9      241.76      208.70     15.65 o
   0   8   9       26.92       20.66      7.61 o
   1   8   9        9.33       22.71     15.65 o
   2   8   9      278.99      364.86     38.00 o
 -10   9   9      199.89      190.94     24.15 o
  -9   9   9      402.77      397.74     30.75 o
  -8   9   9       44.06       34.27     11.26 o
  -7   9   9        4.44        2.18      7.52 o
  -6   9   9      515.50      498.59     33.27 o
  -5   9   9      889.89     1004.69     36.76 o
  -4   9   9      585.83      599.50     26.86 o
  -3   9   9      656.71      707.61     29.90 o
  -2   9   9      235.73      240.86     17.41 o
  -1   9   9      279.77      279.54     18.94 o
   0   9   9      770.05      817.27     53.55 o
   1   9   9      311.15      327.08     37.46 o
  -8  10   9       63.86       80.82     16.25 o
  -7  10   9        3.78        4.79      7.94 o
  -6  10   9      240.19      263.68     25.12 o
  -5  10   9      165.33      205.98     24.18 o
  -4  10   9      102.65      107.47     16.19 o
  -3  10   9      100.75      120.15     14.20 o
  -2  10   9        7.82        6.45      7.55 o
  -1  10   9        0.93      -13.95     15.26 o
 -15   0  10      100.27       91.08      6.59 o
 -14   0  10      259.34      285.38     10.86 o
 -13   0  10     5616.81     5605.29    121.90 o
 -12   0  10       84.57       91.75      5.28 o
 -11   0  10     1904.62     1981.20     36.39 o
 -10   0  10      781.92      784.22     14.72 o
  -9   0  10       14.60       25.01      2.32 o
  -8   0  10     2951.66     3108.52     44.16 o
  -7   0  10     2362.69     2258.80     32.72 o
  -6   0  10     1640.36     1778.16     28.29 o
  -5   0  10     5938.47     5786.39     86.78 o
  -4   0  10     2478.47     2514.62     46.70 o
  -3   0  10      888.06      802.15     17.04 o
  -2   0  10     2142.00     2238.05     45.25 o
  -1   0  10       93.09       99.67      4.76 o
   0   0  10      479.88      497.75     12.59 o
   1   0  10       28.32       23.89      3.89 o
   2   0  10        3.86        3.89      2.13 o
   3   0  10      101.90      104.90      6.42 o
   4   0  10       43.45       39.71      4.67 o
   5   0  10      104.46      102.18      6.62 o
 -15   1  10       12.17        9.94      3.54 o
 -14   1  10        0.00       -2.33      3.08 o
 -13   1  10       10.31       13.87      2.18 o
 -12   1  10       75.11       75.77      3.35 o
 -11   1  10      194.13      203.34      4.67 o
 -10   1  10        6.34        9.87      1.39 o
  -9   1  10       33.87       31.48      1.71 o
  -8   1  10        3.44        1.86      0.91 o
  -7   1  10      912.00     1049.10     11.74 o
  -6   1  10      264.38      270.95      4.39 o
  -5   1  10      157.83      199.27      3.58 o
  -4   1  10      321.62      315.16      4.92 o
  -3   1  10      568.23      596.56      8.50 o
  -2   1  10      585.41      598.89      9.68 o
  -1   1  10      125.13      122.17      3.60 o
   0   1  10      584.50      586.77     11.44 o
   1   1  10        3.79        4.46      1.48 o
   2   1  10      241.43      233.25      5.45 o
   3   1  10      130.57      127.50      4.88 o
   4   1  10       12.24       12.85      2.51 o
   5   1  10       21.50       15.43      7.65 o
 -15   2  10      147.87      166.85      8.43 o
 -14   2  10     1126.66     1135.32     30.62 o
 -13   2  10       45.09       40.54      5.92 o
 -12   2  10      716.07      754.73     13.20 o
 -11   2  10      120.90      118.60      3.94 o
 -10   2  10      666.81      645.15     10.58 o
  -9   2  10     1044.08     1080.39     13.74 o
  -8   2  10      703.70      693.97      9.30 o
  -7   2  10      882.17      922.02     12.76 o
  -6   2  10      549.63      492.74      7.17 o
  -5   2  10      814.23      841.80     11.60 o
  -4   2  10     1234.60     1190.92     15.73 o
  -3   2  10     1495.46     1581.77     21.37 o
  -2   2  10      146.71      138.83      3.10 o
  -1   2  10        4.02        5.09      1.05 o
   0   2  10        6.29       11.90      2.12 o
   1   2  10      486.16      482.71      8.71 o
   2   2  10     1490.77     1466.95     21.64 o
   3   2  10     1209.57     1171.70     22.20 o
   4   2  10      134.68      124.42      8.36 o
 -14   3  10       77.91       71.24      7.47 o
 -13   3  10       28.30       30.48      5.36 o
 -12   3  10       11.51       12.07      7.76 o
 -11   3  10       70.13       66.08      5.04 o
 -10   3  10       14.00       17.36      2.25 o
  -9   3  10        3.20        3.82      1.31 o
  -8   3  10       44.61       49.86      3.46 o
  -7   3  10       31.76       37.66      2.21 o
  -6   3  10      318.21      361.66      5.83 o
  -5   3  10       14.16       17.08      1.48 o
  -4   3  10       30.93       39.49      1.86 o
  -3   3  10      663.57      697.04     10.75 o
  -2   3  10      696.39      721.20     11.18 o
  -1   3  10        0.01       -0.93      1.30 o
   0   3  10       15.10       12.43      1.96 o
   1   3  10       49.49       47.74      3.19 o
   2   3  10       28.99       25.92      2.73 o
   3   3  10        0.35        1.85      2.20 o
   4   3  10      215.73      247.06      7.80 o
 -14   4  10      151.38      169.89     10.03 o
 -13   4  10       94.93       75.42      7.16 o
 -12   4  10     1592.99     1640.71     34.80 o
 -11   4  10      574.91      600.92     12.36 o
 -10   4  10        3.30        3.14      1.66 o
  -9   4  10     3109.52     3058.19     48.06 o
  -8   4  10      285.32      317.51      7.78 o
  -7   4  10      819.23      807.32     15.63 o
  -6   4  10     1623.81     1635.79     26.01 o
  -5   4  10        8.63        3.72      1.34 o
  -4   4  10     1324.53     1375.84     23.78 o
  -3   4  10     2546.44     2579.63     36.14 o
  -2   4  10     1073.28     1018.78     18.21 o
  -1   4  10     1325.44     1362.00     27.60 o
   0   4  10      599.82      623.05     12.84 o
   1   4  10      141.32      160.35      5.42 o
   2   4  10      469.57      480.17     19.38 o
   3   4  10       90.31       96.95      9.87 o
   4   4  10       46.81       44.30      7.99 o
 -14   5  10       59.72       51.19     13.00 o
 -13   5  10       23.41       31.01      4.82 o
 -12   5  10        9.82        9.89      2.99 o
 -11   5  10       51.18       54.46      3.41 o
 -10   5  10       41.02       48.06      4.05 o
  -9   5  10      125.12      144.41      5.46 o
  -8   5  10      328.14      336.19     13.55 o
  -7   5  10      145.47      149.16      6.93 o
  -6   5  10       21.59       23.86      3.47 o
  -5   5  10       64.75       51.40      4.29 o
  -4   5  10      126.13      117.83      6.32 o
  -3   5  10      233.98      228.14      8.15 o
  -2   5  10        0.01        1.75      3.93 o
  -1   5  10       25.11       23.95      5.16 o
   0   5  10      325.15      262.19     13.03 o
   1   5  10      243.36      240.85     24.03 o
   2   5  10       73.05       83.46     16.33 o
   3   5  10      238.64      215.63     23.73 o
 -13   6  10      613.79      563.19     29.71 o
 -12   6  10      241.20      218.92     14.12 o
 -11   6  10     1617.22     1695.48     73.92 o
 -10   6  10     1401.95     1498.87    110.52 o
  -9   6  10      851.35      867.30     44.27 o
  -8   6  10     4501.74     4389.05    162.90 o
  -7   6  10     1231.78     1259.28     37.74 o
  -6   6  10      434.83      437.50     18.16 o
  -5   6  10      352.63      422.11     25.66 o
  -4   6  10      306.20      325.77     13.76 o
  -3   6  10      771.60      792.63     42.08 o
  -2   6  10      894.88      942.06     34.98 o
  -1   6  10      479.90      517.67     19.46 o
   0   6  10      354.58      374.52     63.91 o
   1   6  10      505.39      586.80     39.00 o
   2   6  10      136.86      134.33     20.67 o
   3   6  10       46.90       28.95     14.11 o
 -12   7  10        0.51        2.73      7.76 o
 -11   7  10       41.61       54.45     12.88 o
 -10   7  10        3.00       -4.38      5.87 o
  -9   7  10        8.17        5.79      6.62 o
  -8   7  10      142.18      135.89     17.54 o
  -7   7  10      693.08      712.99     39.20 o
  -6   7  10        1.11        3.04      4.57 o
  -5   7  10        7.62        6.05      5.27 o
  -4   7  10       27.98       31.34      7.03 o
  -3   7  10        5.45        6.64      4.56 o
  -2   7  10      182.37      206.97     12.88 o
  -1   7  10       63.30       60.81      9.35 o
   0   7  10        3.63        2.43      5.50 o
   1   7  10       20.56       38.75     14.75 o
   2   7  10      138.07      126.69     22.71 o
 -11   8  10      366.56      307.47     26.16 o
 -10   8  10     1007.39     1068.89     55.03 o
  -9   8  10      178.41      159.45     20.77 o
  -8   8  10     1059.03     1006.27     52.00 o
  -7   8  10     1807.13     1708.72     75.99 o
  -6   8  10       16.48       22.36     12.71 o
  -5   8  10      285.92      304.53     17.58 o
  -4   8  10      215.49      210.22     15.36 o
  -3   8  10      430.97      461.53     22.34 o
  -2   8  10      811.12      862.73     76.87 o
  -1   8  10      469.43      501.38     31.70 o
   0   8  10      841.78      976.93     56.62 o
   1   8  10      537.29      601.72     43.11 o
 -10   9  10       70.04       88.31     16.68 o
  -9   9  10       32.49       37.14     11.79 o
  -8   9  10        1.61       11.61      8.66 o
  -7   9  10       12.96       24.30      9.88 o
  -6   9  10      113.03       91.35     15.99 o
  -5   9  10        5.02       -2.20      7.76 o
  -4   9  10       34.54       21.23      7.94 o
  -3   9  10        8.41       -2.97      6.06 o
  -2   9  10       30.60       19.85      8.16 o
  -1   9  10      254.93      273.61     27.30 o
   0   9  10       13.28       -2.21     15.56 o
  -8  10  10       96.01      103.39     18.31 o
  -7  10  10      782.05      757.41     45.49 o
  -6  10  10     1011.41     1040.89     55.82 o
  -5  10  10       40.55       41.17      9.88 o
  -4  10  10      384.21      381.81     60.59 o
  -3  10  10      382.33      392.21     24.78 o
  -2  10  10      417.29      405.28     25.22 o
 -15   1  11      378.13      400.49     12.06 o
 -14   1  11      747.35      775.66     18.57 o
 -13   1  11      413.27      412.12      8.39 o
 -12   1  11       88.55       85.88      3.34 o
 -11   1  11     1288.86     1319.38     16.98 o
 -10   1  11      892.21      872.78     11.23 o
  -9   1  11      500.47      510.86      7.28 o
  -8   1  11      387.63      399.80      5.71 o
  -7   1  11        7.70        5.85      0.89 o
  -6   1  11      258.90      243.13      5.37 o
  -5   1  11     2825.94     2804.19     33.35 o
  -4   1  11     2940.92     2939.12     34.93 o
  -3   1  11       98.30      105.82      3.04 o
  -2   1  11       25.12       21.42      1.83 o
  -1   1  11     1077.70     1069.37     16.12 o
   0   1  11     1184.67     1209.66     18.14 o
   1   1  11     1921.03     1821.94     24.13 o
   2   1  11      874.12      856.54     13.28 o
   3   1  11      423.53      416.57      8.76 o
   4   1  11      666.36      632.56     12.70 o
 -15   2  11      352.04      357.07     14.28 o
 -14   2  11      110.51       95.43      8.05 o
 -13   2  11      419.61      387.28     22.42 o
 -12   2  11       34.34       35.35      4.35 o
 -11   2  11      459.11      479.52      8.62 o
 -10   2  11      249.76      256.72      5.56 o
  -9   2  11       24.96       28.19      1.93 o
  -8   2  11       21.15       20.29      1.43 o
  -7   2  11       74.25       72.03      2.51 o
  -6   2  11      322.39      333.45      5.77 o
  -5   2  11      219.45      272.21      5.33 o
  -4   2  11      130.50      138.91      3.74 o
  -3   2  11       10.83       15.12      1.40 o
  -2   2  11      326.27      339.92      5.79 o
  -1   2  11        1.94        2.21      1.02 o
   0   2  11       61.47       52.58      3.91 o
   1   2  11        8.40        5.77      1.67 o
   2   2  11      239.05      243.37      6.96 o
   3   2  11        4.59        1.03      2.04 o
   4   2  11       22.68       29.21      2.89 o
 -15   3  11      481.26      522.49     18.40 o
 -14   3  11        3.24        2.26      7.53 o
 -13   3  11       24.80       30.91      5.38 o
 -12   3  11      724.22      703.44     14.72 o
 -11   3  11       81.61       84.40      6.00 o
 -10   3  11     2002.90     1975.29     32.94 o
  -9   3  11     2087.19     2069.54     27.29 o
  -8   3  11      964.89      948.21     15.40 o
  -7   3  11     1597.32     1637.77     24.65 o
  -6   3  11     2321.97     2385.95     32.31 o
  -5   3  11     2511.46     2466.89     33.48 o
  -4   3  11     1211.26     1159.98     17.31 o
  -3   3  11      648.05      705.96     12.01 o
  -2   3  11      846.03      840.99     12.95 o
  -1   3  11      104.59      107.95      3.85 o
   0   3  11     2442.77     2262.30     33.09 o
   1   3  11      359.37      352.89      8.48 o
   2   3  11      298.70      303.79      8.63 o
   3   3  11      186.11      174.42     12.29 o
 -14   4  11       18.17        7.43      5.62 o
 -13   4  11      333.73      296.68     12.57 o
 -12   4  11      271.54      254.01      9.75 o
 -11   4  11       14.11       11.56      2.31 o
 -10   4  11      543.84      524.70     11.09 o
  -9   4  11      388.71      386.14     11.00 o
  -8   4  11       38.05       42.72      3.06 o
  -7   4  11      530.81      530.68     11.49 o
  -6   4  11      563.55      566.06     11.10 o
  -5   4  11      129.74      157.94      4.98 o
  -4   4  11      153.26      147.35      4.89 o
  -3   4  11      749.16      780.73     14.93 o
  -2   4  11      273.38      230.43      5.97 o
  -1   4  11       40.98       29.54      2.72 o
   0   4  11       12.43       12.82      2.30 o
   1   4  11       33.27       25.42      4.64 o
   2   4  11       48.89       66.18      8.42 o
   3   4  11       68.50       60.77     17.73 o
 -14   5  11      534.23      478.00     26.51 o
 -13   5  11      115.69      115.72      7.39 o
 -12   5  11      125.08      139.08      7.04 o
 -11   5  11      515.00      530.40     11.03 o
 -10   5  11      385.45      394.22     11.14 o
  -9   5  11      858.41      851.63     19.40 o
  -8   5  11      121.30      125.66      6.33 o
  -7   5  11      100.28      107.86      6.09 o
  -6   5  11      227.71      243.54      9.28 o
  -5   5  11      211.88      218.17      8.09 o
  -4   5  11      136.37      161.49      7.25 o
  -3   5  11      803.60      829.92     16.86 o
  -2   5  11      205.61      227.34      7.80 o
  -1   5  11      961.08      956.82     28.35 o
   0   5  11      530.80      523.80     21.95 o
   1   5  11     1490.99     1506.68     68.43 o
   2   5  11        3.01        1.74      9.45 o
   3   5  11      241.02      287.15     25.15 o
 -13   6  11       45.80       67.42      9.79 o
 -12   6  11        9.03       22.14     12.84 o
 -11   6  11       83.00       92.42      9.81 o
 -10   6  11      134.52      122.66     16.46 o
  -9   6  11      153.04      151.02     18.16 o
  -8   6  11       66.66       57.73     11.69 o
  -7   6  11       14.27       16.93      4.99 o
  -6   6  11       23.06       28.19      5.77 o
  -5   6  11       43.50       51.91      7.57 o
  -4   6  11      124.20      124.43      9.77 o
  -3   6  11      171.75      174.69     11.17 o
  -2   6  11        6.64        4.41      4.36 o
  -1   6  11      109.49      103.09     11.02 o
   0   6  11        0.15       -4.65      4.65 o
   1   6  11        3.91       -4.31      9.92 o
   2   6  11       84.49      131.13     21.14 o
 -12   7  11        3.84       -0.23      7.53 o
 -11   7  11      474.39      452.06     31.53 o
 -10   7  11      396.99      371.13     27.39 o
  -9   7  11       24.03       27.59     10.29 o
  -8   7  11      603.38      569.73     34.62 o
  -7   7  11      254.31      266.64     14.39 o
  -6   7  11      560.61      588.11     23.52 o
  -5   7  11       48.53       46.45      7.94 o
  -4   7  11       24.77       29.67      9.49 o
  -3   7  11       34.69       42.31      7.89 o
  -2   7  11      736.92      774.23     26.08 o
  -1   7  11      442.54      444.38     82.51 o
   0   7  11      326.17      371.90     31.37 o
   1   7  11        9.44       33.57     14.40 o
 -11   8  11       66.01       68.92     15.15 o
 -10   8  11       53.48       66.79     14.82 o
  -9   8  11      278.93      299.95     25.26 o
  -8   8  11      571.87      525.64     34.62 o
  -7   8  11        1.25        3.84      7.09 o
  -6   8  11      158.12      162.38     13.67 o
  -5   8  11      288.30      285.57     17.15 o
  -4   8  11       47.48       44.30      8.93 o
  -3   8  11      143.52      137.62     13.62 o
  -2   8  11       99.36      120.02     13.40 o
  -1   8  11      422.12      502.05     48.64 o
   0   8  11      287.23      333.18     31.68 o
 -10   9  11      291.34      301.27     26.83 o
  -9   9  11        3.82       -1.47      7.79 o
  -8   9  11        3.72        2.99      7.28 o
  -7   9  11      249.79      243.78     23.86 o
  -6   9  11       44.74       50.18     11.53 o
  -5   9  11      813.75      772.75     50.23 o
  -4   9  11      332.39      379.89     21.25 o
  -3   9  11      315.81      332.73     42.70 o
  -2   9  11      287.24      306.66     33.89 o
  -1   9  11      622.26      746.60     49.29 o
  -8  10  11        1.49       -5.78      7.36 o
  -7  10  11      142.98      156.31     21.88 o
  -6  10  11        1.71        4.08      8.24 o
  -5  10  11        8.79        3.76      6.90 o
  -4  10  11        3.67       -2.63      8.51 o
  -3  10  11        5.19        6.09      7.47 o
 -15   0  12      337.74      345.20     14.16 o
 -14   0  12      184.00      200.39      8.93 o
 -13   0  12      624.20      632.63     18.26 o
 -12   0  12      479.70      503.68     12.39 o
 -11   0  12      696.84      694.79     13.62 o
 -10   0  12        3.70        4.50      1.85 o
  -9   0  12        4.79        3.91      1.53 o
  -8   0  12      285.50      276.64      6.27 o
  -7   0  12     1793.09     1824.33     29.50 o
  -6   0  12     4447.45     4393.35     66.96 o
  -5   0  12     4645.49     4294.93     65.53 o
  -4   0  12     6975.24     6610.21    118.67 o
  -3   0  12     6846.08     6527.37    117.58 o
  -2   0  12     4353.96     4229.39     78.11 o
  -1   0  12     2167.21     2202.61     43.11 o
   0   0  12      255.97      252.07      8.60 o
   1   0  12      572.84      549.84     18.77 o
   2   0  12      458.49      494.30     13.90 o
   3   0  12      132.61      120.50      8.04 o
 -15   1  12       33.36       34.04      5.90 o
 -14   1  12      238.11      225.58      8.86 o
 -13   1  12      100.11       91.24      3.95 o
 -12   1  12      119.49      118.87      3.63 o
 -11   1  12       35.71       31.45      2.10 o
 -10   1  12        0.07       -0.80      1.01 o
  -9   1  12      140.45      136.33      3.21 o
  -8   1  12        7.19       15.12      1.30 o
  -7   1  12       54.66       54.63      2.05 o
  -6   1  12      310.06      318.82      5.79 o
  -5   1  12      103.84       89.98      2.67 o
  -4   1  12     1694.71     1626.59     20.49 o
  -3   1  12      758.90      753.46     11.37 o
  -2   1  12       37.16       37.77      2.12 o
  -1   1  12      281.75      302.99      6.55 o
   0   1  12      725.36      672.13     15.94 o
   1   1  12      135.98      138.14      4.72 o
   2   1  12      181.88      192.95      5.63 o
   3   1  12       13.78       10.68      2.51 o
 -15   2  12      238.78      238.58     11.64 o
 -14   2  12      351.72      352.53     14.04 o
 -13   2  12      145.52      146.41      8.91 o
 -12   2  12      900.03      890.72     15.27 o
 -11   2  12     1070.64     1056.75     15.61 o
 -10   2  12     1197.08     1218.76     16.15 o
  -9   2  12      406.67      411.66      6.75 o
  -8   2  12      503.70      499.34      7.55 o
  -7   2  12     1219.94     1205.24     16.04 o
  -6   2  12     1767.07     1670.42     22.82 o
  -5   2  12     1857.97     1872.54     23.95 o
  -4   2  12     1212.24     1163.51     16.70 o
  -3   2  12      610.10      561.22      9.15 o
  -2   2  12      394.96      390.93      6.44 o
  -1   2  12      296.99      300.02      6.27 o
   0   2  12      537.72      533.30      9.11 o
   1   2  12      716.30      729.57     12.54 o
   2   2  12      751.35      752.81     12.96 o
   3   2  12       69.36       72.66      5.05 o
 -15   3  12       24.03       25.81      5.98 o
 -14   3  12       51.91       60.83      6.91 o
 -13   3  12        1.89        0.30      3.67 o
 -12   3  12       79.16       88.41      4.96 o
 -11   3  12       64.24       66.11      4.09 o
 -10   3  12       61.73       67.49      3.85 o
  -9   3  12      389.99      407.65      7.20 o
  -8   3  12      288.48      304.84      6.65 o
  -7   3  12      113.75      111.22      3.73 o
  -6   3  12     2112.18     2159.15     29.76 o
  -5   3  12        0.06        1.51      1.15 o
  -4   3  12       12.00        8.35      2.62 o
  -3   3  12        4.10       11.89      2.22 o
  -2   3  12        6.19       15.93      2.47 o
  -1   3  12       34.68       39.14      2.84 o
   0   3  12        0.69        0.51      1.67 o
   1   3  12        4.34        2.51      1.97 o
   2   3  12        2.90        4.62      2.56 o
   3   3  12      108.46      100.30      6.19 o
 -14   4  12      183.59      187.06     10.65 o
 -13   4  12      464.58      461.46     16.15 o
 -12   4  12      265.55      280.62     11.67 o
 -11   4  12      227.77      237.43      6.97 o
 -10   4  12      352.82      361.60      8.50 o
  -9   4  12      763.73      773.95     15.67 o
  -8   4  12      803.65      837.28     17.97 o
  -7   4  12     1091.78     1060.26     20.18 o
  -6   4  12      429.91      417.98      9.95 o
  -5   4  12      590.07      560.11     11.54 o
  -4   4  12      668.08      601.77     12.38 o
  -3   4  12     1217.59     1093.68     19.95 o
  -2   4  12     1256.38     1187.78     19.38 o
  -1   4  12      467.43      438.19      9.51 o
   0   4  12      580.13      567.51     13.17 o
   1   4  12      364.64      432.18     43.09 o
   2   4  12       22.90       22.70      8.45 o
 -14   5  12       61.73       68.49     14.33 o
 -13   5  12       28.88       26.03      4.14 o
 -12   5  12        0.72        3.38      3.50 o
 -11   5  12      175.99      187.46      5.80 o
 -10   5  12        0.35        2.79      2.11 o
  -9   5  12       28.03       28.30      5.01 o
  -8   5  12       89.96       87.54      3.82 o
  -7   5  12      206.33      211.35      8.62 o
  -6   5  12       78.82       73.66      5.83 o
  -5   5  12       16.20       13.64      3.37 o
  -4   5  12       40.63       46.65      6.81 o
  -3   5  12      517.18      485.65     12.04 o
  -2   5  12      526.44      450.44     11.78 o
  -1   5  12      646.87      588.89     18.15 o
   0   5  12        0.13       -1.74      4.44 o
   1   5  12      147.66      119.01     17.92 o
   2   5  12       34.89       54.11     14.09 o
 -13   6  12       56.77       61.53      9.70 o
 -12   6  12        6.21       15.64     11.99 o
 -11   6  12       23.20       37.89      6.71 o
 -10   6  12      278.70      282.30     23.12 o
  -9   6  12      941.32      904.68     46.28 o
  -8   6  12     1750.28     1695.92     48.45 o
  -7   6  12      552.97      557.15     44.85 o
  -6   6  12      450.72      497.79     38.52 o
  -5   6  12      280.52      272.22     31.99 o
  -4   6  12      419.36      391.19     18.45 o
  -3   6  12      678.74      687.82     22.99 o
  -2   6  12      544.90      553.24     20.56 o
  -1   6  12      760.60      831.20     47.49 o
   0   6  12     1021.92     1114.29     56.76 o
   1   6  12      322.72      340.92     28.54 o
 -13   7  12       59.74       86.14     16.07 o
 -12   7  12        7.55       10.86      9.02 o
 -11   7  12      141.90      159.93     20.74 o
 -10   7  12      172.81      189.03     21.64 o
  -9   7  12       49.02       27.89      9.91 o
  -8   7  12      193.01      166.99     19.87 o
  -7   7  12       84.03       91.57      9.55 o
  -6   7  12        0.79       -3.41      4.27 o
  -5   7  12      104.16      108.10     11.02 o
  -4   7  12       10.87        3.87      5.07 o
  -3   7  12       60.62       59.59      9.46 o
  -2   7  12        5.85        3.93      6.36 o
  -1   7  12      125.48      142.74     29.60 o
   0   7  12       18.12       24.78     13.54 o
 -12   8  12      124.75      159.36     21.90 o
 -11   8  12       37.74       36.15     12.00 o
 -10   8  12       59.27       53.28     13.31 o
  -9   8  12      779.07      774.36     44.84 o
  -8   8  12      975.34      984.23     51.92 o
  -7   8  12      278.79      303.56     16.63 o
  -6   8  12       44.23       53.84      9.15 o
  -5   8  12       66.50       72.53     10.49 o
  -4   8  12      130.91      141.34     13.96 o
  -3   8  12       94.57       87.18     11.45 o
  -2   8  12      123.04      119.57     13.41 o
  -1   8  12      407.84      484.58     37.68 o
 -10   9  12       12.30       14.97     10.74 o
  -9   9  12      120.44       84.68     16.38 o
  -8   9  12       44.65       34.22     12.03 o
  -7   9  12        1.31        5.55      7.85 o
  -6   9  12       69.58       77.80     10.75 o
  -5   9  12        4.54       -3.98      5.41 o
  -4   9  12      107.48      126.25     14.20 o
  -3   9  12       26.83       30.96      8.86 o
  -2   9  12        0.24        2.43      7.15 o
  -7  10  12      460.95      446.57     33.86 o
  -6  10  12       33.29       21.68     10.94 o
  -5  10  12       97.19      120.58     14.39 o
 -15   1  13      207.74      230.21      9.07 o
 -14   1  13      176.52      168.60      7.66 o
 -13   1  13      379.61      379.47      7.74 o
 -12   1  13     1299.92     1273.74     17.50 o
 -11   1  13     1312.76     1315.91     19.54 o
 -10   1  13      714.85      719.18      9.73 o
  -9   1  13     1047.86     1099.27     13.59 o
  -8   1  13      156.48      133.13      3.12 o
  -7   1  13      210.45      214.41      3.99 o
  -6   1  13     6115.50     5731.90     66.59 o
  -5   1  13      996.66      984.24     13.34 o
  -4   1  13       10.62       12.61      1.45 o
  -3   1  13      252.08      256.01      5.14 o
  -2   1  13       68.93       60.25      2.73 o
  -1   1  13      774.61      774.03     11.57 o
   0   1  13      115.25      110.60      5.13 o
   1   1  13       92.70      100.10      4.37 o
   2   1  13       38.76       29.07      3.14 o
 -15   2  13      144.82      126.21      9.60 o
 -14   2  13       36.38       29.73      6.41 o
 -13   2  13      172.90      179.04      9.55 o
 -12   2  13      142.67      153.65      5.17 o
 -11   2  13      151.49      143.91      4.74 o
 -10   2  13       69.06       60.92      2.70 o
  -9   2  13       65.65       66.81      2.58 o
  -8   2  13       13.26       17.70      1.70 o
  -7   2  13        8.52        8.94      1.39 o
  -6   2  13      220.21      216.46      4.70 o
  -5   2  13      115.51      111.77      3.48 o
  -4   2  13       37.21       42.27      2.42 o
  -3   2  13      109.18      110.71      3.17 o
  -2   2  13      856.55      824.87     12.73 o
  -1   2  13        4.46       10.20      1.87 o
   0   2  13        2.28        1.85      1.61 o
   1   2  13        4.29        5.72      1.91 o
   2   2  13        4.19        3.06      2.54 o
 -15   3  13       89.72      108.12     24.56 o
 -14   3  13       36.69       40.18      6.05 o
 -13   3  13      116.42      112.99      8.55 o
 -12   3  13       81.70       70.08      4.45 o
 -11   3  13      378.28      381.18      9.44 o
 -10   3  13     1058.59     1011.41     18.61 o
  -9   3  13      236.07      237.19      5.06 o
  -8   3  13      272.03      312.27      6.98 o
  -7   3  13     3379.51     3301.71     47.37 o
  -6   3  13       42.23       43.94      2.98 o
  -5   3  13     1941.30     1916.36     31.37 o
  -4   3  13      899.97      904.59     17.14 o
  -3   3  13      253.51      194.50      6.79 o
  -2   3  13     2746.39     2627.34     42.56 o
  -1   3  13      201.37      196.02      7.04 o
   0   3  13      611.33      608.81     12.97 o
   1   3  13      482.06      480.99     10.42 o
   2   3  13       95.72       94.64      5.38 o
 -15   4  13        0.98       -6.36      8.12 o
 -14   4  13       32.65       38.91      8.27 o
 -13   4  13       76.76       82.65      6.59 o
 -12   4  13        1.39        1.13      1.98 o
 -11   4  13      373.69      363.07      9.04 o
 -10   4  13      960.99      955.25     18.32 o
  -9   4  13      106.72      111.13      4.74 o
  -8   4  13      338.94      324.12     13.52 o
  -7   4  13      849.38      828.36     16.76 o
  -6   4  13      213.06      209.66      9.66 o
  -5   4  13      118.55       92.52      4.42 o
  -4   4  13      110.86       82.49      4.34 o
  -3   4  13        0.01       -1.28      1.70 o
  -2   4  13      186.57      166.13      7.09 o
  -1   4  13      140.46      135.05      5.42 o
   0   4  13       48.53       38.20      4.26 o
   1   4  13      113.20      143.68      9.76 o
 -14   5  13      470.68      487.96     30.44 o
 -13   5  13      314.98      313.24     11.04 o
 -12   5  13      685.71      691.26     14.37 o
 -11   5  13     1671.50     1654.60     28.20 o
 -10   5  13     1838.07     1860.62     37.61 o
  -9   5  13       19.97       17.11      2.55 o
  -8   5  13     1162.94     1146.88     31.34 o
  -7   5  13      510.65      511.39     14.32 o
  -6   5  13      768.39      764.71     20.28 o
  -5   5  13      724.48      710.63     19.46 o
  -4   5  13      118.20      157.16      8.69 o
  -3   5  13      341.11      386.20     12.62 o
  -2   5  13       59.94       68.67      5.56 o
  -1   5  13     1393.23     1475.94     34.34 o
   0   5  13      191.53      179.63     11.39 o
   1   5  13      294.24      309.81     13.00 o
 -13   6  13       79.73       90.01     10.86 o
 -12   6  13       29.55       34.12     11.22 o
 -11   6  13       77.72       91.04      9.24 o
 -10   6  13        0.37        3.30      3.70 o
  -9   6  13       14.31       11.16      7.49 o
  -8   6  13      293.31      287.70     13.94 o
  -7   6  13       19.16       15.24      5.18 o
  -6   6  13       76.31       62.38      7.94 o
  -5   6  13       54.26       46.46      9.94 o
  -4   6  13       29.72       25.04      6.68 o
  -3   6  13        7.02        9.12      5.34 o
  -2   6  13        1.63        8.40      5.79 o
  -1   6  13      100.40      108.94     11.80 o
   0   6  13      299.36      325.57     28.14 o
 -13   7  13       96.32       86.02     16.32 o
 -12   7  13      233.56      236.73     23.24 o
 -11   7  13     1177.76     1205.34     59.77 o
 -10   7  13      300.49      329.79     26.28 o
  -9   7  13     2596.12     2502.78    103.59 o
  -8   7  13     1136.81     1157.89     57.06 o
  -7   7  13      758.53      790.85     28.66 o
  -6   7  13     1313.45     1320.13     44.71 o
  -5   7  13       71.71       95.94     11.14 o
  -4   7  13      527.18      553.30     24.27 o
  -3   7  13     1147.66     1237.00     84.92 o
  -2   7  13      241.27      257.95     29.39 o
  -1   7  13      113.60      123.03     13.17 o
 -12   8  13      100.34      112.35     18.94 o
 -11   8  13       31.37       34.84     12.08 o
 -10   8  13       91.65       71.44     15.01 o
  -9   8  13      116.72      121.01     18.59 o
  -8   8  13       33.16       17.67      9.23 o
  -7   8  13        7.89        9.68      5.75 o
  -6   8  13       61.09       68.13      9.98 o
  -5   8  13      473.12      503.78     23.45 o
  -4   8  13      142.76      187.09     15.88 o
  -3   8  13       16.78       29.38     10.54 o
  -2   8  13       98.12      119.83     13.78 o
 -10   9  13      464.67      478.13     35.26 o
  -9   9  13       73.63       77.42     16.38 o
  -8   9  13        5.68       -2.88      7.01 o
  -7   9  13      168.76      147.92     21.15 o
  -6   9  13      207.48      200.29     16.58 o
  -5   9  13      573.75      578.06     79.95 o
  -4   9  13      485.65      531.79     44.48 o
  -3   9  13      477.64      591.45     41.82 o
 -16   0  14       83.09       86.94     11.60 o
 -15   0  14      320.72      315.25     11.36 o
 -14   0  14      460.72      461.53     14.68 o
 -13   0  14     1072.83     1078.23     27.49 o
 -12   0  14     1708.93     1679.06     31.66 o
 -11   0  14        8.40       13.23      2.33 o
 -10   0  14      462.99      454.23     10.02 o
  -9   0  14      122.51       96.29      4.11 o
  -8   0  14      173.87      173.82      5.36 o
  -7   0  14      304.48      289.82      7.02 o
  -6   0  14      946.65      961.82     17.17 o
  -5   0  14     1525.76     1468.06     24.75 o
  -4   0  14     4019.18     3895.98     73.45 o
  -3   0  14     3235.90     3164.60     60.04 o
  -2   0  14      240.86      245.06     15.88 o
  -1   0  14      843.50      775.03     18.74 o
   0   0  14      121.06      132.03      6.99 o
   1   0  14      237.38      230.31     12.19 o
 -16   1  14        6.79        0.78      4.45 o
 -15   1  14       26.94       31.48      9.91 o
 -14   1  14        8.94       10.80      3.54 o
 -13   1  14       36.46       34.93      6.32 o
 -12   1  14       18.54       18.45      1.86 o
 -11   1  14      206.34      182.43      4.04 o
 -10   1  14        0.03        0.06      1.08 o
  -9   1  14      675.72      646.11      8.91 o
  -8   1  14       44.58       43.93      2.08 o
  -7   1  14      263.33      253.71      4.59 o
  -6   1  14     2664.10     2577.21     31.44 o
  -5   1  14      136.03      128.89      3.45 o
  -4   1  14      467.41      467.01      7.73 o
  -3   1  14       27.97       31.14      2.11 o
  -2   1  14      311.10      291.25      5.89 o
  -1   1  14        1.20        1.79      1.67 o
   0   1  14       40.17       45.74      3.42 o
   1   1  14      178.84      188.81      5.78 o
 -15   2  14       21.21       16.83      5.30 o
 -14   2  14      176.78      181.56     17.39 o
 -13   2  14     1049.62     1029.00     27.91 o
 -12   2  14     1475.67     1437.57     23.56 o
 -11   2  14      754.72      773.66     16.50 o
 -10   2  14      264.29      272.41      5.91 o
  -9   2  14      318.63      332.03      5.95 o
  -8   2  14      831.68      803.23     12.52 o
  -7   2  14     1675.80     1719.42     23.80 o
  -6   2  14        4.01        3.51      1.66 o
  -5   2  14      584.35      630.50     10.49 o
  -4   2  14        3.92        3.96      1.39 o
  -3   2  14      797.52      820.87     12.60 o
  -2   2  14      359.37      329.04      7.27 o
  -1   2  14      110.16      114.40      4.21 o
   0   2  14      309.16      295.17      6.85 o
   1   2  14       32.15       37.37      3.55 o
 -15   3  14        6.59       -0.56      4.28 o
 -14   3  14       36.21       18.71     10.88 o
 -13   3  14       35.11       28.83      4.57 o
 -12   3  14      666.18      666.14     14.26 o
 -11   3  14       39.13       34.14      3.79 o
 -10   3  14        0.10        2.16      1.38 o
  -9   3  14      277.83      311.52      8.47 o
  -8   3  14      361.39      388.75      9.78 o
  -7   3  14       21.65       16.93      2.51 o
  -6   3  14       48.35       47.55      3.68 o
  -5   3  14        0.00       -0.74      2.74 o
  -4   3  14       54.43       56.38      4.11 o
  -3   3  14       87.62       88.15      4.88 o
  -2   3  14       39.90       41.90      6.90 o
  -1   3  14      422.13      427.85     15.28 o
   0   3  14       10.04        7.89      2.40 o
   1   3  14       64.93       65.26      4.77 o
 -15   4  14      101.39      101.51      9.73 o
 -14   4  14      549.43      538.52     18.23 o
 -13   4  14      462.69      482.37     14.71 o
 -12   4  14       15.04       10.29      3.38 o
 -11   4  14      200.87      186.31      6.08 o
 -10   4  14      366.32      374.65      9.75 o
  -9   4  14       56.24       64.12      4.08 o
  -8   4  14     2503.54     2578.83     47.04 o
  -7   4  14      554.77      573.90     12.99 o
  -6   4  14       27.92       40.52      3.48 o
  -5   4  14     1463.20     1439.57     27.08 o
  -4   4  14      772.08      785.26     18.82 o
  -3   4  14      369.86      317.43      9.51 o
  -2   4  14     2241.26     2135.78     38.61 o
  -1   4  14      117.17      115.82      5.67 o
   0   4  14      191.50      189.79     10.19 o
 -14   5  14      139.42      147.89      8.80 o
 -13   5  14       61.44       58.83      6.85 o
 -12   5  14       32.06       43.99      4.78 o
 -11   5  14       13.77       12.98      2.86 o
 -10   5  14      220.62      230.33      8.15 o
  -9   5  14      490.52      507.57     11.65 o
  -8   5  14        8.60       11.64      2.66 o
  -7   5  14       63.25       56.56      3.49 o
  -6   5  14        3.50        4.52      1.78 o
  -5   5  14     1100.49     1041.39     26.17 o
  -4   5  14       84.44       69.05      6.53 o
  -3   5  14       88.82       89.23      7.36 o
  -2   5  14      264.66      274.63     11.93 o
  -1   5  14       11.67       10.35      3.70 o
   0   5  14       50.63       50.82      6.39 o
 -14   6  14      290.03      308.19     17.23 o
 -13   6  14      119.24      129.48     12.32 o
 -12   6  14       70.45       93.58     23.41 o
 -11   6  14       79.29       77.70     10.62 o
 -10   6  14      203.09      229.40     12.31 o
  -9   6  14     1284.24     1305.98     38.03 o
  -8   6  14      412.42      418.76     20.06 o
  -7   6  14      303.58      325.46     16.02 o
  -6   6  14      658.07      644.05     24.84 o
  -5   6  14        9.12        4.79      4.90 o
  -4   6  14      169.26      177.94     14.22 o
  -3   6  14       78.82      105.32     17.31 o
  -2   6  14       82.79      100.70     11.43 o
  -1   6  14      712.50      681.38     45.35 o
 -13   7  14       52.04       76.71     15.84 o
 -12   7  14        1.45       -1.87      7.49 o
 -11   7  14      265.96      264.68     23.97 o
 -10   7  14        0.83       -2.87      6.26 o
  -9   7  14       13.36       15.19      8.99 o
  -8   7  14       22.89       21.37      5.86 o
  -7   7  14        2.09        2.77      4.55 o
  -6   7  14      256.99      273.86     15.91 o
  -5   7  14        7.66        5.64      5.52 o
  -4   7  14        1.97       -0.07      5.21 o
  -3   7  14      100.77      117.40     20.74 o
  -2   7  14      127.50      154.85     14.61 o
 -11   8  14       23.02       32.06     11.69 o
 -10   8  14      598.01      613.67     39.98 o
  -9   8  14     1210.78     1227.18     62.06 o
  -8   8  14      222.64      213.06     24.33 o
  -7   8  14      688.55      693.07     32.10 o
  -6   8  14      563.07      608.61     26.21 o
  -5   8  14      286.31      308.81     35.42 o
  -4   8  14       61.18       70.60     11.02 o
  -3   8  14      502.58      549.22     90.07 o
  -9   9  14        9.00       23.68     11.05 o
  -8   9  14      105.20       55.21     14.39 o
  -7   9  14       42.53       30.56     11.91 o
  -6   9  14        0.13        7.59      6.78 o
  -5   9  14      140.06      174.44     20.46 o
 -16   1  15       92.57       78.71      6.19 o
 -15   1  15      104.82       94.44      6.90 o
 -14   1  15      269.65      271.62     11.10 o
 -13   1  15      425.33      404.22     11.62 o
 -12   1  15      289.90      297.53      5.69 o
 -11   1  15      532.73      553.94      8.20 o
 -10   1  15      836.80      784.04     10.58 o
  -9   1  15      105.73      105.08      3.02 o
  -8   1  15     1351.25     1313.68     15.99 o
  -7   1  15     2111.77     2041.16     23.57 o
  -6   1  15     2190.02     2131.62     26.66 o
  -5   1  15     1680.88     1623.27     20.96 o
  -4   1  15     1196.90     1174.16     16.07 o
  -3   1  15     2068.11     2067.49     26.33 o
  -2   1  15     1602.71     1574.53     23.29 o
  -1   1  15      468.07      458.68     10.98 o
   0   1  15       91.38       91.08      4.39 o
 -16   2  15        0.00       -4.20      4.20 o
 -15   2  15       15.33        7.36      7.55 o
 -14   2  15      165.72      152.52      9.47 o
 -13   2  15      140.96      133.57      8.60 o
 -12   2  15      215.52      195.82      6.91 o
 -11   2  15       69.08       70.63      3.43 o
 -10   2  15      168.55      144.10      4.24 o
  -9   2  15      969.44      925.00     12.91 o
  -8   2  15     1278.94     1205.74     17.73 o
  -7   2  15      170.16      155.77      4.34 o
  -6   2  15        7.47        5.25      1.43 o
  -5   2  15     2535.28     2461.32     31.59 o
  -4   2  15      204.81      199.06      8.05 o
  -3   2  15        0.27       -0.66      2.11 o
  -2   2  15        0.57        1.17      1.87 o
  -1   2  15      143.04      140.72      6.07 o
   0   2  15       44.64       46.99      3.87 o
 -15   3  15      258.27      243.45     12.07 o
 -14   3  15      205.74      200.94     10.76 o
 -13   3  15       64.65       75.90      6.45 o
 -12   3  15      246.57      244.29      9.84 o
 -11   3  15      831.73      802.35     23.85 o
 -10   3  15      113.72      125.73      5.02 o
  -9   3  15     1843.92     1727.01     31.33 o
  -8   3  15      282.45      258.47      7.79 o
  -7   3  15      931.87      868.10     17.93 o
  -6   3  15      981.59      908.75     18.72 o
  -5   3  15      306.01      303.78      9.05 o
  -4   3  15      456.08      429.58     10.72 o
  -3   3  15      398.10      375.55     10.13 o
  -2   3  15      439.69      409.37     11.24 o
  -1   3  15      372.65      363.43     10.64 o
   0   3  15      286.00      278.30      8.11 o
 -15   4  15      157.45      150.89     30.40 o
 -14   4  15      295.27      286.41     14.79 o
 -13   4  15       27.94       30.57      4.70 o
 -12   4  15      171.43      193.30      9.11 o
 -11   4  15      306.00      298.85      8.03 o
 -10   4  15      899.00      865.11     17.88 o
  -9   4  15      246.50      248.13      7.63 o
  -8   4  15      834.99      753.62     16.13 o
  -7   4  15       16.36        9.97      2.41 o
  -6   4  15        0.03        1.03      1.93 o
  -5   4  15       29.12       28.35      3.27 o
  -4   4  15      397.74      360.11     10.58 o
  -3   4  15      272.00      246.58      8.12 o
  -2   4  15       26.66       37.69      3.77 o
  -1   4  15      236.89      240.05      8.42 o
   0   4  15      233.04      303.36     24.43 o
 -14   5  15       66.55       67.01      6.08 o
 -13   5  15      112.18      119.49      7.27 o
 -12   5  15     1090.54     1048.66     24.59 o
 -11   5  15       31.36       29.82      3.50 o
 -10   5  15      522.39      530.69     14.18 o
  -9   5  15      108.15      112.20      5.07 o
  -8   5  15     1079.24     1046.16     20.62 o
  -7   5  15      728.38      700.67     15.13 o
  -6   5  15      775.96      758.33     16.10 o
  -5   5  15      533.63      554.04     17.22 o
  -4   5  15      188.79      206.62     10.21 o
  -3   5  15      236.99      241.42     11.26 o
  -2   5  15      710.12      741.11     22.04 o
  -1   5  15      668.86      705.59     21.82 o
 -14   6  15        1.04       14.64      7.36 o
 -13   6  15       17.19       29.48     16.25 o
 -12   6  15      267.83      289.70     21.13 o
 -11   6  15      248.74      248.85     49.97 o
 -10   6  15      302.90      329.66     15.17 o
  -9   6  15       27.76       33.27      5.86 o
  -8   6  15      239.58      231.97     13.16 o
  -7   6  15       73.80       69.40      8.65 o
  -6   6  15      137.67      140.48     12.13 o
  -5   6  15        7.66        7.58      5.61 o
  -4   6  15       72.66       76.99     11.03 o
  -3   6  15      127.17      113.60     12.08 o
  -2   6  15      212.25      189.81     15.68 o
 -13   7  15       31.78       10.26      9.79 o
 -12   7  15       67.41       62.26     14.32 o
 -11   7  15      407.23      397.73     30.21 o
 -10   7  15      182.78      180.08     22.15 o
  -9   7  15      412.57      375.82     28.79 o
  -8   7  15      205.27      200.91     13.40 o
  -7   7  15      261.87      272.08     19.30 o
  -6   7  15      115.44      118.75     12.13 o
  -5   7  15      574.09      642.63     27.06 o
  -4   7  15      285.93      341.11     19.38 o
  -3   7  15       79.33      100.38     15.70 o
 -11   8  15      110.00      102.32     18.32 o
 -10   8  15       52.05       48.27     13.63 o
  -9   8  15      133.92      160.77     21.76 o
  -8   8  15      388.12      369.20     29.59 o
  -7   8  15       17.94       22.46      7.02 o
  -6   8  15       77.45       75.78     10.78 o
  -5   8  15       25.48       21.99      7.48 o
  -4   8  15        3.60        6.26      6.67 o
 -16   0  16       55.01       59.26     10.04 o
 -15   0  16      404.14      403.11     13.23 o
 -14   0  16     1161.18     1134.75     28.76 o
 -13   0  16     2659.06     2505.22     56.74 o
 -12   0  16       47.06       57.89      4.16 o
 -11   0  16     2821.06     2638.12     42.58 o
 -10   0  16     1275.71     1259.10     22.36 o
  -9   0  16      545.34      505.40     11.07 o
  -8   0  16     3102.06     2937.08     46.70 o
  -7   0  16      958.68      889.47     16.58 o
  -6   0  16      276.34      284.13      7.36 o
  -5   0  16     1703.30     1692.76     28.65 o
  -4   0  16     1890.00     1866.20     37.79 o
  -3   0  16      771.71      755.39     27.88 o
  -2   0  16      390.97      386.28     11.89 o
  -1   0  16      145.83      143.51      9.41 o
 -16   1  16      166.36      168.28      8.13 o
 -15   1  16       27.83       21.76      4.12 o
 -14   1  16      467.16      447.63     13.06 o
 -13   1  16       45.71       46.24      3.85 o
 -12   1  16      136.73      129.61      5.63 o
 -11   1  16       44.16       44.84      3.41 o
 -10   1  16        4.92        4.72      1.97 o
  -9   1  16        0.35       -0.06      1.14 o
  -8   1  16        0.01        1.29      1.11 o
  -7   1  16      385.43      371.04      6.17 o
  -6   1  16      480.79      459.35      7.82 o
  -5   1  16        9.72       10.22      1.63 o
  -4   1  16       58.30       57.10      4.39 o
  -3   1  16       31.91       37.82      2.85 o
  -2   1  16       61.48       73.53      4.56 o
  -1   1  16       50.93       53.66      3.49 o
 -16   2  16        2.85       -0.51      4.34 o
 -15   2  16        4.04        3.03      4.27 o
 -14   2  16     1113.59     1109.90     29.91 o
 -13   2  16      586.56      595.57     16.49 o
 -12   2  16     1432.91     1405.34     25.59 o
 -11   2  16      345.49      360.85     10.31 o
 -10   2  16     1351.22     1230.22     21.09 o
  -9   2  16     3560.23     3420.28     44.35 o
  -8   2  16      852.65      803.95     13.02 o
  -7   2  16      938.32      913.23     14.36 o
  -6   2  16       10.25       10.92      1.75 o
  -5   2  16      566.01      553.41     11.42 o
  -4   2  16      575.08      590.17     11.66 o
  -3   2  16      684.74      660.96     13.36 o
  -2   2  16      221.19      221.49      6.95 o
  -1   2  16      126.74      127.94      5.82 o
 -15   3  16       95.18       98.89      8.71 o
 -14   3  16      169.55      171.17     10.03 o
 -13   3  16        5.42        5.42      3.34 o
 -12   3  16        6.64       -0.19      4.92 o
 -11   3  16       12.29       11.36      2.33 o
 -10   3  16       19.32       21.02      2.31 o
  -9   3  16        3.19        3.02      2.05 o
  -8   3  16      180.82      179.58      6.54 o
  -7   3  16      138.05      122.07      5.74 o
  -6   3  16      268.26      239.26      7.85 o
  -5   3  16      600.12      583.58     13.96 o
  -4   3  16       37.42       31.66      3.59 o
  -3   3  16       96.39      102.73      5.96 o
  -2   3  16       65.91       75.55      5.29 o
  -1   3  16       10.28        7.27      2.64 o
 -15   4  16     1091.46     1102.13     30.64 o
 -14   4  16      148.86      150.36     13.93 o
 -13   4  16      366.60      373.18     12.82 o
 -12   4  16      284.30      267.70     12.86 o
 -11   4  16       36.54       38.53      3.27 o
 -10   4  16      600.92      605.91     22.90 o
  -9   4  16      986.96      943.67     19.48 o
  -8   4  16       29.82       38.94      3.65 o
  -7   4  16      467.51      460.40     11.67 o
  -6   4  16      482.39      512.90     12.75 o
  -5   4  16      105.83       97.33      5.36 o
  -4   4  16     1399.42     1334.19     26.34 o
  -3   4  16      400.75      379.86     14.53 o
  -2   4  16      142.34      137.72      6.55 o
  -1   4  16       75.97       62.08      9.16 o
 -14   5  16        0.85        4.73      3.65 o
 -13   5  16       16.88       20.11      5.55 o
 -12   5  16       28.47       36.46      4.35 o
 -11   5  16        7.20        8.48      3.82 o
 -10   5  16      129.60      132.17      7.13 o
  -9   5  16      127.18      143.91      7.62 o
  -8   5  16        0.35        1.17      2.20 o
  -7   5  16       33.33       32.28      3.20 o
  -6   5  16       24.75       31.61      3.64 o
  -5   5  16       37.25       46.96      5.86 o
  -4   5  16      242.46      241.97     11.33 o
  -3   5  16        2.23        5.30      4.85 o
  -2   5  16       62.25       81.88      8.23 o
 -13   6  16      413.02      419.35     19.71 o
 -12   6  16       23.53       55.34     12.76 o
 -11   6  16      514.84      473.88     19.70 o
 -10   6  16      523.58      503.58     20.16 o
  -9   6  16      438.34      470.87     15.29 o
  -8   6  16     1972.44     1980.65     44.45 o
  -7   6  16      563.70      588.10     18.34 o
  -6   6  16      625.79      625.47     25.26 o
  -5   6  16      149.25      158.03     13.56 o
  -4   6  16       25.10       27.61      7.64 o
  -3   6  16      191.77      238.32     16.04 o
 -12   7  16        8.37        5.30      8.64 o
 -11   7  16       72.01       52.83     14.17 o
 -10   7  16       82.30       93.13     16.71 o
  -9   7  16       10.36        8.58      8.20 o
  -8   7  16       73.85       98.83     10.34 o
  -7   7  16       66.65       92.04     10.70 o
  -6   7  16       14.93       34.85      8.03 o
  -5   7  16       43.92       50.95     11.64 o
  -4   7  16       10.92       23.86     13.67 o
 -10   8  16       38.27       31.64     12.16 o
  -9   8  16      271.27      302.15     27.71 o
  -8   8  16      546.86      569.29     36.15 o
  -7   8  16      899.52      953.09     35.39 o
  -6   8  16      134.40      148.82     14.46 o
 -16   1  17      566.99      554.10     15.14 o
 -15   1  17      346.50      332.00     13.67 o
 -14   1  17      219.26      195.59      8.20 o
 -13   1  17      113.17      118.90      6.15 o
 -12   1  17      176.07      186.17      5.45 o
 -11   1  17      701.19      679.54     10.53 o
 -10   1  17       30.12       30.24      2.08 o
  -9   1  17       18.28       13.99      1.63 o
  -8   1  17      127.43      130.68      3.50 o
  -7   1  17        5.18        6.78      1.38 o
  -6   1  17       52.92       51.81      2.72 o
  -5   1  17      566.07      552.00      9.16 o
  -4   1  17      369.51      367.96      7.89 o
  -3   1  17      300.76      291.21      7.33 o
  -2   1  17      288.64      303.60      7.35 o
 -16   2  17       12.67        6.56      6.51 o
 -15   2  17        1.71        0.11      9.13 o
 -14   2  17       14.94        4.90      4.23 o
 -13   2  17        2.24        4.92      3.35 o
 -12   2  17      114.23       95.09      5.47 o
 -11   2  17      192.17      174.72      6.89 o
 -10   2  17        5.01        1.97      1.54 o
  -9   2  17      594.71      568.78     10.02 o
  -8   2  17      207.33      197.85      5.89 o
  -7   2  17       28.06       29.89      3.43 o
  -6   2  17      268.93      262.58      7.19 o
  -5   2  17      101.95       97.55      4.87 o
  -4   2  17       23.63       24.47      2.96 o
  -3   2  17      308.64      330.22      8.80 o
  -2   2  17      190.64      229.20      8.75 o
 -15   3  17      406.59      388.76     15.59 o
 -14   3  17       14.46       21.94      5.24 o
 -13   3  17       52.26       42.79      5.32 o
 -12   3  17      606.57      594.62     16.75 o
 -11   3  17      230.96      245.87      8.18 o
 -10   3  17      685.70      650.14     14.87 o
  -9   3  17      362.95      374.89     10.26 o
  -8   3  17       17.13       21.00      2.94 o
  -7   3  17      706.19      686.84     15.64 o
  -6   3  17      673.09      678.57     15.71 o
  -5   3  17      183.93      189.38      7.39 o
  -4   3  17      313.77      301.67      9.57 o
  -3   3  17      192.33      177.89      7.69 o
  -2   3  17       82.86      105.52      6.39 o
 -15   4  17      175.55      195.82     16.07 o
 -14   4  17       55.98       58.87     10.49 o
 -13   4  17      170.71      203.97      9.58 o
 -12   4  17       11.56       13.63      3.59 o
 -11   4  17      504.37      477.65     14.04 o
 -10   4  17       15.52       10.65      2.62 o
  -9   4  17        0.01        1.26      2.11 o
  -8   4  17      217.61      190.95      7.06 o
  -7   4  17       37.04       44.01      4.03 o
  -6   4  17      197.77      217.67      7.81 o
  -5   4  17       65.67       70.43      4.97 o
  -4   4  17        8.09        5.93      2.69 o
  -3   4  17        3.38        2.58      2.55 o
 -14   5  17      427.95      479.30     15.10 o
 -13   5  17      434.13      429.28     13.68 o
 -12   5  17      182.56      190.66     14.50 o
 -11   5  17      110.81      116.67      8.49 o
 -10   5  17      282.77      314.40      9.14 o
  -9   5  17      486.79      503.46     12.55 o
  -8   5  17      326.54      333.61     12.85 o
  -7   5  17      777.95      781.47     17.07 o
  -6   5  17      742.75      805.00     22.82 o
  -5   5  17      130.93      149.58      9.91 o
  -4   5  17      285.19      298.00     13.03 o
  -3   5  17      462.31      519.41     18.07 o
 -13   6  17       89.05      121.28     19.08 o
 -12   6  17      277.73      280.74     27.28 o
 -11   6  17       16.17       32.75      9.48 o
 -10   6  17        1.25        9.42      5.96 o
  -9   6  17      378.11      358.78     13.33 o
  -8   6  17        2.45        8.69      3.89 o
  -7   6  17        1.30       12.29      4.26 o
  -6   6  17       49.35       50.35      6.46 o
  -5   6  17        7.70        6.39      5.74 o
  -4   6  17       19.38       29.77      7.95 o
 -12   7  17      163.74      142.43     21.12 o
 -11   7  17      656.38      681.05     42.60 o
  -9   7  17       95.60       89.56     16.56 o
  -8   7  17      294.50      295.28     16.79 o
  -7   7  17      118.83      128.64     16.10 o
  -6   7  17      239.25      255.49     17.10 o
 -16   0  18       19.04       23.91      7.36 o
 -15   0  18      113.39       98.35      9.93 o
 -14   0  18        2.58        4.67     12.24 o
 -13   0  18      191.60      157.98      8.57 o
 -12   0  18        9.85        6.57      3.24 o
 -11   0  18     1189.87     1148.10     25.26 o
 -10   0  18      588.78      556.96     12.31 o
  -9   0  18      204.67      216.75      6.78 o
  -8   0  18        7.31        8.79      2.16 o
  -7   0  18       12.15       15.74      3.00 o
  -6   0  18     1038.53     1015.68     22.98 o
  -5   0  18     1190.98     1203.32     26.63 o
  -4   0  18      183.43      162.24     10.71 o
  -3   0  18      655.90      672.40     17.63 o
 -16   1  18        5.49       -3.11      3.11 o
 -15   1  18       68.70       63.73      5.87 o
 -14   1  18        1.01        3.85      3.08 o
 -13   1  18      126.92      112.06      6.09 o
 -12   1  18      208.94      207.02      5.91 o
 -11   1  18       23.62       21.44      2.45 o
 -10   1  18      156.12      151.45      4.36 o
  -9   1  18      109.63      108.97      3.77 o
  -8   1  18      228.52      223.20      5.18 o
  -7   1  18        0.01        0.39      2.30 o
  -6   1  18       39.57       43.83      2.64 o
  -5   1  18        4.81        8.83      2.96 o
  -4   1  18        3.40       11.62      2.49 o
  -3   1  18        0.07        1.39      2.21 o
 -15   2  18        2.41        1.62      4.72 o
 -14   2  18      244.61      248.01     19.79 o
 -13   2  18       11.32        9.79      3.88 o
 -12   2  18      289.02      266.44     10.50 o
 -11   2  18      552.95      529.17     13.33 o
 -10   2  18     2227.57     2063.42     37.34 o
  -9   2  18     1432.56     1342.07     26.06 o
  -8   2  18      432.38      415.89     11.22 o
  -7   2  18      163.70      156.20      5.61 o
  -6   2  18      359.72      353.80      9.08 o
  -5   2  18      457.19      449.89     10.50 o
  -4   2  18      509.80      547.43     12.15 o
  -3   2  18      208.29      204.78      7.00 o
 -15   3  18      138.98      128.72     10.20 o
 -14   3  18       48.50       45.78      8.00 o
 -13   3  18        2.11        5.21      3.48 o
 -12   3  18       11.18       13.00      3.56 o
 -11   3  18      446.17      404.68     11.14 o
 -10   3  18      163.69      148.35      6.44 o
  -9   3  18       18.21       20.58      3.18 o
  -8   3  18        9.66        9.83      2.66 o
  -7   3  18      108.85       95.92      6.35 o
  -6   3  18      309.65      322.15      9.96 o
  -5   3  18       25.84       28.91      3.82 o
  -4   3  18        0.20       -1.78      2.48 o
  -3   3  18       25.61       28.72      4.23 o
 -15   4  18      877.95      914.81     27.04 o
 -14   4  18      221.08      235.38     10.65 o
 -13   4  18      244.09      247.78     10.46 o
 -12   4  18      197.41      205.26      9.30 o
 -11   4  18      210.67      202.27     13.89 o
 -10   4  18      283.36      304.17      9.32 o
  -9   4  18      283.52      296.88      9.21 o
  -8   4  18      101.14      116.86      6.09 o
  -7   4  18      614.05      624.93     15.05 o
  -6   4  18      287.95      287.93      9.30 o
  -5   4  18      608.58      620.29     15.27 o
  -4   4  18      581.75      671.78     18.65 o
 -14   5  18        0.17       -1.84      3.28 o
 -13   5  18        0.37        3.36      7.49 o
 -12   5  18       22.57       23.63      3.93 o
 -11   5  18        1.06        5.86      4.48 o
 -10   5  18      120.12      102.85      7.64 o
  -9   5  18      183.10      189.87      7.13 o
  -8   5  18       10.02       10.90      2.71 o
  -7   5  18       32.06       24.92      3.26 o
  -6   5  18       54.77       45.65      6.13 o
  -5   5  18       74.67       83.90      7.88 o
 -13   6  18       61.55       72.93     18.81 o
 -12   6  18       29.22       33.95      7.86 o
 -11   6  18       48.69       54.07     16.51 o
 -10   6  18      101.63      103.75     13.95 o
  -9   6  18      443.40      455.72     15.70 o
  -8   6  18     1257.71     1270.39     44.66 o
  -7   6  18      460.52      514.07     23.00 o
  -6   6  18      645.08      635.81     30.64 o
 -11   7  18       72.51       81.29     16.57 o
 -10   7  18       18.25       24.38     11.32 o
  -9   7  18       10.41       18.37      6.50 o
  -8   7  18      171.09      178.53     13.78 o
  -7   7  18       22.95       47.02     11.79 o
 -15   1  19      192.90      182.70      8.33 o
 -14   1  19      256.98      246.73      9.24 o
 -13   1  19     1147.16     1103.56     21.83 o
 -12   1  19     2200.39     2124.64     34.02 o
 -11   1  19      929.78      897.85     17.00 o
 -10   1  19      691.49      673.81     12.04 o
  -9   1  19      745.00      741.29     12.80 o
  -8   1  19      246.54      241.78      7.03 o
  -7   1  19      904.73      881.38     14.64 o
  -6   1  19     1011.09     1083.66     17.27 o
  -5   1  19      229.80      227.61      7.28 o
  -4   1  19      593.30      601.93     13.05 o
 -15   2  19       50.61       56.01      7.04 o
 -14   2  19        3.84        6.47      3.83 o
 -13   2  19      215.70      224.70      9.93 o
 -12   2  19      166.84      146.22      7.03 o
 -11   2  19       55.32       62.12      5.36 o
 -10   2  19       88.86      102.95      5.94 o
  -9   2  19      274.37      256.19      8.50 o
  -8   2  19      218.91      225.30      8.04 o
  -7   2  19       11.89       10.93      2.48 o
  -6   2  19      310.48      348.15      9.59 o
  -5   2  19      336.84      361.77      9.44 o
  -4   2  19      106.98      119.92      5.96 o
 -15   3  19       64.92       62.58      7.89 o
 -14   3  19      164.87      165.07      9.25 o
 -13   3  19      659.41      693.17     20.87 o
 -12   3  19      695.29      667.77     19.76 o
 -11   3  19      951.21      945.65     20.30 o
 -10   3  19      133.34      138.75      6.42 o
  -9   3  19       13.30       17.42      3.10 o
  -8   3  19      776.46      741.03     16.99 o
  -7   3  19      496.23      503.58     13.65 o
  -6   3  19      166.79      145.41      7.15 o
  -5   3  19      345.04      327.70     10.47 o
  -4   3  19       45.49       45.99     11.93 o
 -14   4  19        2.14        5.48      3.81 o
 -13   4  19       11.91       15.86      4.21 o
 -12   4  19      146.04      170.37      8.52 o
 -11   4  19       89.61       76.14      5.45 o
 -10   4  19       44.00       50.28      4.42 o
  -9   4  19       45.67       49.34      4.43 o
  -8   4  19       35.26       45.30      4.94 o
  -7   4  19       33.99       34.01      4.07 o
  -6   4  19        2.63        7.68      2.99 o
  -5   4  19        1.53        5.08      2.93 o
 -13   5  19       95.62      104.22     10.43 o
 -12   5  19      169.84      171.90      8.22 o
 -11   5  19      312.21      302.21     10.67 o
 -10   5  19      190.20      208.08      7.74 o
  -9   5  19      140.67      122.93      6.32 o
  -8   5  19      844.40      860.75     18.87 o
  -7   5  19      544.88      556.82     18.33 o
  -6   5  19      408.13      428.06     15.96 o
 -12   6  19       11.69        3.96      8.42 o
 -11   6  19        8.27       31.92     19.86 o
 -10   6  19      332.00      364.96     17.41 o
  -9   6  19       21.39       22.92      7.41 o
  -8   6  19        5.70        9.60      4.33 o
  -7   6  19      134.50      187.69     23.94 o
 -15   0  20      371.49      312.20     18.90 o
 -14   0  20      176.54      184.62     11.36 o
 -13   0  20      366.24      350.44     11.16 o
 -12   0  20      453.31      443.58     12.90 o
 -11   0  20      178.69      176.34      8.00 o
 -10   0  20      150.35      157.43      8.17 o
  -9   0  20      127.06      149.27      9.38 o
  -8   0  20       21.85       37.53      7.69 o
  -7   0  20      606.87      615.25     16.20 o
  -6   0  20       35.03       36.80      4.02 o
  -5   0  20      260.64      280.76     17.95 o
 -15   1  20        9.90       11.07      3.84 o
 -14   1  20       15.26       18.49      6.39 o
 -13   1  20       25.78       22.32      3.65 o
 -12   1  20        0.27       -0.92      2.31 o
 -11   1  20      295.04      289.52      8.31 o
 -10   1  20       92.60      100.67      5.23 o
  -9   1  20        2.45        2.16      2.13 o
  -8   1  20       54.45       56.45      4.01 o
  -7   1  20      152.76      172.14      8.02 o
  -6   1  20        6.45       10.07      2.66 o
  -5   1  20      601.65      649.00     15.25 o
 -15   2  20       67.18       56.44     12.26 o
 -14   2  20       31.09       29.36      4.99 o
 -13   2  20       16.55       20.02      4.45 o
 -12   2  20      213.09      236.76      8.82 o
 -11   2  20      693.52      660.08     15.94 o
 -10   2  20      947.80      899.84     19.73 o
  -9   2  20      419.33      416.28     11.61 o
  -8   2  20      453.06      435.98     12.10 o
  -7   2  20      315.85      286.87      8.22 o
  -6   2  20      152.68      146.37      6.21 o
  -5   2  20      264.19      327.63     17.16 o
 -14   3  20      132.28      141.17      9.50 o
 -13   3  20        4.43        6.78      7.19 o
 -12   3  20      104.37       99.95      7.82 o
 -11   3  20       64.50       53.11      6.17 o
 -10   3  20        0.96        1.77      2.50 o
  -9   3  20       36.87       46.25      4.87 o
  -8   3  20      312.88      337.93     10.54 o
  -7   3  20       70.23       76.05      5.58 o
  -6   3  20      247.82      282.81      9.76 o
 -14   4  20      545.60      536.46     16.99 o
 -13   4  20      342.04      360.10     16.91 o
 -12   4  20      127.06      140.85      8.05 o
 -11   4  20      212.22      226.90     11.74 o
 -10   4  20       27.70       35.55      7.61 o
  -9   4  20      183.48      195.98      7.86 o
  -8   4  20      569.15      592.18     14.97 o
  -7   4  20       95.42       85.62      5.91 o
 -13   5  20       84.40       64.85     15.25 o
 -12   5  20       51.09       64.21      8.87 o
 -11   5  20        0.34        3.60      2.91 o
 -10   5  20       20.40       24.77      5.57 o
  -9   5  20      125.70      127.25      7.48 o
  -8   5  20       63.90       64.84      6.99 o
 -15   1  21        7.98        4.45      3.55 o
 -14   1  21      211.54      215.16      8.40 o
 -13   1  21       85.21       71.01      4.85 o
 -12   1  21      325.21      313.41     11.12 o
 -11   1  21       53.84       64.70      4.56 o
 -10   1  21       86.98       81.42      4.90 o
  -9   1  21      305.15      293.67      8.30 o
  -8   1  21      282.86      313.65      8.65 o
  -7   1  21      182.66      181.06      6.74 o
 -14   2  21       63.67       64.15      6.57 o
 -13   2  21      113.76      140.77      8.94 o
 -12   2  21       72.73       75.17      5.79 o
 -11   2  21      147.26      148.96      8.60 o
 -10   2  21       15.41       19.62      3.43 o
  -9   2  21       46.75       59.51      7.11 o
  -8   2  21       64.61       75.37      9.64 o
  -7   2  21      494.87      534.64     15.76 o
 -14   3  21      156.97      151.33      9.13 o
 -13   3  21     1641.65     1696.63     42.70 o
 -12   3  21      162.88      159.28      7.46 o
 -11   3  21      424.54      447.74     12.60 o
 -10   3  21      144.44      162.39      7.26 o
  -9   3  21      430.34      423.96     12.20 o
  -8   3  21      523.40      555.15     15.95 o
 -13   4  21       12.86       12.09      7.38 o
 -12   4  21       63.62       69.63      6.32 o
 -11   4  21        3.16        8.50      2.91 o
 -10   4  21        3.52       10.54      3.34 o
  -9   4  21      208.80      242.21      9.69 o
 -13   0  22      269.40      252.11     19.97 o
 -12   0  22      390.94      388.19     20.91 o
 -11   0  22      270.38      240.76      9.45 o
 -10   0  22     1037.42     1032.26     37.85 o
  -9   0  22     1258.62     1303.64     44.03 o
  -8   0  22     1762.42     1582.06     69.97 o
 -14   1  22       71.33       58.60      5.19 o
 -13   1  22      111.83      123.10      6.29 o
 -12   1  22       33.07       42.45      4.07 o
 -11   1  22      127.31      138.08      6.36 o
 -10   1  22      306.33      321.70      9.06 o
  -9   1  22       51.24       70.39      4.65 o
 -13   2  22       44.39       50.94      8.78 o
 -12   2  22      191.28      187.64      8.31 o
 -11   2  22      521.38      530.24     14.74 o
 -10   2  22      275.97      285.56      9.81 o
  -9   2  22      895.57      913.36     20.55 o
 -12   3  22       37.43       39.37      4.63 o
 -11   3  22        0.37        3.92      2.88 o
 -10   3  22        3.05        7.07      5.70 o
 
